# Supplementary material for: Identifying and tracking mobile elements in evolving compost communities yields insights into the nanobiome
Source: ISME Commun. 2023 Aug 28;3:90. doi: 10.1038/s43705-023-00294-w (PMC10462680; doi:10.1038/s43705-023-00294-w)
Supplement: Supplementary file 1 — Supplementary materials [file 43705_2023_294_MOESM1_ESM.zip]

Archive with 4 entries (4 files):
- vanDijk_2023_supplementary_table_1.xlsx
- __MACOSX/._vanDijk_2023_supplementary_table_1.xlsx
- vanDijk_2023_supplementary_materials.docx
- __MACOSX/._vanDijk_2023_supplementary_materials.docx
