# Supplementary material for: Identifying and tracking mobile elements in evolving compost communities yields insights into the nanobiome
Source: ISME Commun. 2023 Aug 28;3:90. doi: 10.1038/s43705-023-00294-w (PMC10462680; doi:10.1038/s43705-023-00294-w)
Supplement: Supplementary file 1 — Supplementary materials [file 43705_2023_294_MOESM1_ESM.zip › vanDijk_2023_supplementary_table_1.xlsx]

## Sheet: Unique_and_Xenotypic_Summary
Treatment	Community	Time	Unique contigs (xenoseq_find)	Xenotypic contigs (xenoseq_link)	Fraction linkable
Horizontal	1	1	65	24	0.369231
Horizontal	2	1	24	1	0.0416667
Horizontal	3	1	2	0	0
Horizontal	4	1	98	94	0.959184
Horizontal	5	1	1	0	0
Horizontal	6	1	28	0	0
Horizontal	7	1	24	20	0.833333
Horizontal	8	1	0	0	0
Horizontal	9	1	2	2	1
Horizontal	10	1	1	0	0
Horizontal	1	2	0	0	0
Horizontal	2	2	22	19	0.863636
Horizontal	3	2	3	3	1
Horizontal	4	2	4	3	0.75
Horizontal	5	2	2	0	0
Horizontal	6	2	1	0	0
Horizontal	7	2	1	1	1
Horizontal	8	2	0	0	0
Horizontal	9	2	28	2	0.0714286
Horizontal	10	2	35	25	0.714286
Horizontal	1	3	9	0	0
Horizontal	2	3	37	19	0.513514
Horizontal	3	3	12	3	0.25
Horizontal	4	3	3	3	1
Horizontal	5	3	2	0	0
Horizontal	6	3	3	0	0
Horizontal	7	3	1	0	0
Horizontal	8	3	0	0	0
Horizontal	9	3	2	0	0
Horizontal	10	3	1	0	0
Horizontal	1	4	11	0	0
Horizontal	2	4	27	19	0.703704
Horizontal	3	4	25	18	0.72
Horizontal	4	4	4	3	0.75
Horizontal	5	4	2	1	0.5
Horizontal	6	4	23	0	0
Horizontal	7	4	0	0	0
Horizontal	8	4	0	0	0
Horizontal	9	4	24	3	0.125
Horizontal	10	4	0	0	0
Horizontal	1	10	0	0	0
Horizontal	2	10	1	0	0
Horizontal	3	10	6	3	0.5
Horizontal	4	10	155	80	0.516129
Horizontal	5	10	15	0	0
Horizontal	6	10	0	0	0
Horizontal	7	10	8	0	0
Horizontal	8	10	182	1	0.00549451
Horizontal	9	10	136	26	0.191176
Horizontal	10	10	2	0	0
Horizontal	1	16	14	3	0.214286
Horizontal	2	16	116	0	0
Horizontal	3	16	161	80	0.496894
Horizontal	4	16	163	149	0.91411
Horizontal	5	16	129	0	0
Horizontal	6	16	2	2	1
Horizontal	7	16	41	2	0.0487805
Horizontal	8	16	246	70	0.284553
Horizontal	9	16	400	219	0.5475
Horizontal	10	16	76	3	0.0394737
Horizontal	1	20	33	11	0.333333
Horizontal	2	20	214	5	0.0233645
Horizontal	3	20	191	82	0.429319
Horizontal	4	20	182	146	0.802198
Horizontal	5	20	0	0	0
Horizontal	6	20	288	74	0.256944
Horizontal	7	20	483	116	0.240166
Horizontal	8	20	144	41	0.284722
Horizontal	9	20	143	136	0.951049
Horizontal	10	20	167	5	0.0299401
Horizontal	1	24	8	8	1
Horizontal	2	24	193	1	0.00518135
Horizontal	3	24	17	1	0.0588235
Horizontal	4	24	156	8	0.0512821
Horizontal	5	24	217	80	0.368664
Horizontal	6	24	63	4	0.0634921
Horizontal	7	24	410	89	0.217073
Horizontal	8	24	97	21	0.216495
Horizontal	9	24	39	24	0.615385
Horizontal	10	24	192	3	0.015625
Vertical	1	1	2	0	0
Vertical	2	1	10	2	0.2
Vertical	3	1	12	0	0
Vertical	4	1	53	6	0.113208
Vertical	5	1	238	1	0.00420168
Vertical	6	1	0	0	0
Vertical	7	1	241	0	0
Vertical	8	1	22	0	0
Vertical	9	1	0	0	0
Vertical	10	1	232	1	0.00431034
Vertical	1	2	0	0	0
Vertical	2	2	5	0	0
Vertical	3	2	0	0	0
Vertical	4	2	134	0	0
Vertical	5	2	221	0	0
Vertical	6	2	0	0	0
Vertical	7	2	184	0	0
Vertical	8	2	0	0	0
Vertical	9	2	0	0	0
Vertical	10	2	4	0	0
Vertical	1	3	6	0	0
Vertical	2	3	0	0	0
Vertical	3	3	0	0	0
Vertical	4	3	125	0	0
Vertical	5	3	309	0	0
Vertical	6	3	0	0	0
Vertical	7	3	173	0	0
Vertical	8	3	1	0	0
Vertical	9	3	0	0	0
Vertical	10	3	195	0	0
Vertical	1	4	0	0	0
Vertical	2	4	0	0	0
Vertical	3	4	0	0	0
Vertical	4	4	5	0	0
Vertical	5	4	332	2	0.0060241
Vertical	6	4	1	0	0
Vertical	7	4	163	0	0
Vertical	8	4	0	0	0
Vertical	9	4	0	0	0
Vertical	10	4	133	0	0
Vertical	1	10	0	0	0
Vertical	2	10	0	0	0
Vertical	3	10	2	0	0
Vertical	4	10	13	0	0
Vertical	5	10	195	0	0
Vertical	6	10	0	0	0
Vertical	7	10	189	0	0
Vertical	8	10	70	0	0
Vertical	9	10	184	0	0
Vertical	10	10	18	1	0.0555556
Vertical	1	16	110	0	0
Vertical	2	16	25	0	0
Vertical	3	16	120	0	0
Vertical	4	16	139	25	0.179856
Vertical	5	16	51	1	0.0196078
Vertical	6	16	1	0	0
Vertical	7	16	209	0	0
Vertical	8	16	215	1	0.00465116
Vertical	9	16	3	0	0
Vertical	10	16	16	0	0
Vertical	1	20	128	0	0
Vertical	2	20	131	0	0
Vertical	3	20	130	0	0
Vertical	4	20	366	16	0.0437158
Vertical	5	20	41	1	0.0243902
Vertical	6	20	6	0	0
Vertical	7	20	315	0	0
Vertical	8	20	116	0	0
Vertical	9	20	164	0	0
Vertical	10	20	30	1	0.0333333
Vertical	1	24	85	0	0
Vertical	2	24	86	0	0
Vertical	3	24	72	0	0
Vertical	4	24	188	0	0
Vertical	5	24	16	0	0
Vertical	6	24	2	0	0
Vertical	7	24	355	0	0
Vertical	8	24	65	0	0
Vertical	9	24	191	0	0
Vertical	10	24	35	0	0

## Sheet: Xenotypic Contig Stats
NODE_ID	LENGTH	COV (KMER)	COM	TIME			CAT annotations based on x/N ORFs on contig)
47	11814	0.461624	HC10	T16			10/10				Bacteria	(superkingdom):	1
56	10929	0.457971	HC10	T16			5/7				Bacteria	(superkingdom):	1	FCB	group	(clade):	1	Bacteroidetes/Chlorobi	group	(clade):	1	Bacteroidetes	(phylum):	1
70	10180	0.509301	HC10	T16			8/10				Bacteria	(superkingdom):	1
47	11814	0.461624	HC10	T16			10/10				Bacteria	(superkingdom):	1
56	10929	0.457971	HC10	T16			5/7				Bacteria	(superkingdom):	1	FCB	group	(clade):	1	Bacteroidetes/Chlorobi	group	(clade):	1	Bacteroidetes	(phylum):	1
70	10180	0.509301	HC10	T16			8/10				Bacteria	(superkingdom):	1
10	25274	2.35475	HC10	T2			28/31				Bacteria	(superkingdom):	1	Bacteria	incertae	sedis	(no	rank):	0.55	Bacteria	candidate	phyla	(clade):	0.55
13	21562	2.21871	HC10	T2			17/26				Bacteria	(superkingdom):	1	Bacteria	incertae	sedis	(no	rank):	0.62	Bacteria	candidate	phyla	(clade):	0.62	Candidatus	Saccharibacteria	(phylum):	0.62	unclassified	Saccharibacteria	(no	rank):	0.62
13	51727	17.3052	HC10	T20			25/70				Bacteria	(superkingdom):	0.88
145	11988	15.0037	HC10	T20			2/2				Bacteria	(superkingdom):	1
14	20501	2.66398	HC10	T2			18/21				Bacteria	(superkingdom):	1	Bacteria	incertae	sedis	(no	rank):	0.66	Bacteria	candidate	phyla	(clade):	0.66	Candidatus	Saccharibacteria	(phylum):	0.66	unclassified	Saccharibacteria	(no	rank):	0.66
15	18736	2.37756	HC10	T2			16/18				Bacteria	(superkingdom):	1
15	48690	53.3581	HC10	T20			38/71				Bacteria	(superkingdom):	0.85	Proteobacteria	(phylum):	0.73
16	18620	2.68918	HC10	T2			21/23				Bacteria	(superkingdom):	1	Bacteria	incertae	sedis	(no	rank):	0.63	Bacteria	candidate	phyla	(clade):	0.63
17	17654	2.58778	HC10	T2			19/21				Bacteria	(superkingdom):	1
1	103804	2.65852	HC10	T2			65/74				Bacteria	(superkingdom):	0.99
1	183322	34.3375	HC10	T24			78/228				Bacteria	(superkingdom):	0.96	Proteobacteria	(phylum):	0.79	Gammaproteobacteria	(class):	0.66
1	200277	54.404	HC10	T20			58/196				Bacteria	(superkingdom):	0.93	Proteobacteria	(phylum):	0.74	Gammaproteobacteria	(class):	0.63
21	15783	2.35424	HC10	T2			14/15	348930			Bacteria	(superkingdom):	1
22	15648	2.51646	HC10	T2			16/17				Bacteria	(superkingdom):	1	Bacteria	incertae	sedis	(no	rank):	0.65	Bacteria	candidate	phyla	(clade):	0.65	Candidatus	Saccharibacteria	(phylum):	0.65	unclassified	Saccharibacteria	(no	rank):	0.65
23	15208	2.33042	HC10	T2			16/17				Bacteria	(superkingdom):	1	Bacteria	incertae	sedis	(no	rank):	0.57	Bacteria	candidate	phyla	(clade):	0.57	Candidatus	Saccharibacteria	(phylum):	0.57
24	13882	2.46718	HC10	T2			18/21				Bacteria	(superkingdom):	1
25	13237	2.49184	HC10	T2			12/12				Bacteria	(superkingdom):	0.96
26	13177	2.56452	HC10	T2			11/14				Bacteria	(superkingdom):	1	Bacteria	incertae	sedis	(no	rank):	0.64	Bacteria	candidate	phyla	(clade):	0.64	Candidatus	Saccharibacteria	(phylum):	0.64	unclassified	Saccharibacteria	(no	rank):	0.64
27	12685	2.43176	HC10	T2			12/12				Bacteria	(superkingdom):	1
28	12428	2.65466	HC10	T2			8/8				Bacteria	(superkingdom):	1
2	51040	2.3513	HC10	T2			45/49				Bacteria	(superkingdom):	1	Bacteria	incertae	sedis	(no	rank):	0.66	Bacteria	candidate	phyla	(clade):	0.66	Candidatus	Saccharibacteria	(phylum):	0.58
32	10615	2.46863	HC10	T2			8/8				Bacteria	(superkingdom):	1	Bacteria	incertae	sedis	(no	rank):	0.55	Bacteria	candidate	phyla	(clade):	0.55	Candidatus	Saccharibacteria	(phylum):	0.55	unclassified	Saccharibacteria	(no	rank):	0.55
33	10440	2.19228	HC10	T2			9/9				Bacteria	(superkingdom):	1
35	10045	2.24077	HC10	T2			12/13				Bacteria	(superkingdom):	1
3	41804	2.5445	HC10	T2			39/43				Bacteria	(superkingdom):	1
3	80329	34.737	HC10	T24			32/81				Bacteria	(superkingdom):	0.84	Proteobacteria	(phylum):	0.65
5	34196	2.35217	HC10	T2			30/36				Bacteria	(superkingdom):	1
6	32783	2.85356	HC10	T2			30/30				Bacteria	(superkingdom):	0.99
7	31970	2.69036	HC10	T2			29/33				Bacteria	(superkingdom):	1
7	48604	34.1473	HC10	T24			38/71				Bacteria	(superkingdom):	0.85	Proteobacteria	(phylum):	0.73
8	28873	2.72365	HC10	T2			28/32				Bacteria	(superkingdom):	1
9	26981	2.62009	HC10	T2			26/33				Bacteria	(superkingdom):	0.99	Bacteria	incertae	sedis	(no	rank):	0.71	Bacteria	candidate	phyla	(clade):	0.71	Candidatus	Saccharibacteria	(phylum):	0.69	unclassified	Saccharibacteria	(no	rank):	0.69
9	63165	52.7009	HC10	T20			49/107				Bacteria	(superkingdom):	0.91	Proteobacteria	(phylum):	0.76	Gammaproteobacteria	(class):	0.55
13	51727	17.3052	HC10	T20			25/70				Bacteria	(superkingdom):	0.88
145	11988	15.0037	HC10	T20			2/2				Bacteria	(superkingdom):	1
15	48690	53.3581	HC10	T20			38/71				Bacteria	(superkingdom):	0.85	Proteobacteria	(phylum):	0.73
1	200277	54.404	HC10	T20			58/196				Bacteria	(superkingdom):	0.93	Proteobacteria	(phylum):	0.74	Gammaproteobacteria	(class):	0.63
9	63165	52.7009	HC10	T20			49/107				Bacteria	(superkingdom):	0.91	Proteobacteria	(phylum):	0.76	Gammaproteobacteria	(class):	0.55
1	183322	34.3375	HC10	T24			78/228				Bacteria	(superkingdom):	0.96	Proteobacteria	(phylum):	0.79	Gammaproteobacteria	(class):	0.66
3	80329	34.737	HC10	T24			32/81				Bacteria	(superkingdom):	0.84	Proteobacteria	(phylum):	0.65
7	48604	34.1473	HC10	T24			38/71				Bacteria	(superkingdom):	0.85	Proteobacteria	(phylum):	0.73
10	18927	2.88894	HC1	T1			5/20				Eukaryota	(superkingdom):	1	Viridiplantae	(kingdom):	1	Chlorophyta	(phylum):	1	core	chlorophytes	(clade):	1	Trebouxiophyceae	(class):	0.88	Chlorellales	(order):	0.88	Chlorellaceae	(family):	0.88	Auxenochlorella	(genus):	0.88
12	12159	0.827861	HC1	T16			10/10				Bacteria	(superkingdom):	1	Proteobacteria	(phylum):	1	Gammaproteobacteria	(class):	1	Xanthomonadales	(order):	1	Rhodanobacteraceae	(family):	1	Rhodanobacter	(genus):	1
12	17855	2.01376	HC1	T1			17/35				Eukaryota	(superkingdom):	0.96	Viridiplantae	(kingdom):	0.96	Chlorophyta	(phylum):	0.91	core	chlorophytes	(clade):	0.91	Trebouxiophyceae	(class):	0.88	Chlorellales	(order):	0.83	Chlorellaceae	(family):	0.83	Auxenochlorella	(genus):	0.83
13	11825	0.762664	HC1	T16			12/12				Bacteria	(superkingdom):	1	Proteobacteria	(phylum):	1	Gammaproteobacteria	(class):	1	Xanthomonadales	(order):	1	Rhodanobacteraceae	(family):	1	Rhodanobacter	(genus):	1
13	17711	10.9198	HC1	T1			16/16				Eukaryota	(superkingdom):	0.94	Viridiplantae	(kingdom):	0.94	Chlorophyta	(phylum):	0.94	core	chlorophytes	(clade):	0.94	Trebouxiophyceae	(class):	0.94	Chlorellales	(order):	0.94	Chlorellaceae	(family):	0.94	Auxenochlorella	(genus):	0.65
16	16429	1.66016	HC1	T1			18/18				Bacteria	(superkingdom):	1	FCB	group	(clade):	0.78	Bacteroidetes/Chlorobi	group	(clade):	0.78	Bacteroidetes	(phylum):	0.78
1	90609	3.80595	HC1	T1			99/186
21	14726	2.00014	HC1	T1			10/13				Bacteria	(superkingdom):	1	FCB	group	(clade):	0.84	Bacteroidetes/Chlorobi	group	(clade):	0.84	Bacteroidetes	(phylum):	0.77	Chitinophagia	(class):	0.64	Chitinophagales	(order):	0.64	Chitinophagaceae	(family):	0.64
22	14718	2.16147	HC1	T1			12/29				Eukaryota	(superkingdom):	1	Viridiplantae	(kingdom):	1	Chlorophyta	(phylum):	1	core	chlorophytes	(clade):	1	Trebouxiophyceae	(class):	1	Chlorellales	(order):	1	Chlorellaceae	(family):	1	Auxenochlorella	(genus):	1
26	14122	1.68596	HC1	T1			14/15				Bacteria	(superkingdom):	1
29	13541	1.58215	HC1	T1			12/13				Bacteria	(superkingdom):	0.92	FCB	group	(clade):	0.68	Bacteroidetes/Chlorobi	group	(clade):	0.68	Bacteroidetes	(phylum):	0.68
2	25811	0.827668	HC1	T16			22/22				Bacteria	(superkingdom):	0.97	Proteobacteria	(phylum):	0.84	Gammaproteobacteria	(class):	0.83	Xanthomonadales	(order):	0.83	Rhodanobacteraceae	(family):	0.83	Rhodanobacter	(genus):	0.81
30	13451	1.70827	HC1	T1			13/13				Bacteria	(superkingdom):	0.95	FCB	group	(clade):	0.73	Bacteroidetes/Chlorobi	group	(clade):	0.73	Bacteroidetes	(phylum):	0.73
36	12706	1.59814	HC1	T1			16/16				Bacteria	(superkingdom):	1	FCB	group	(clade):	0.79	Bacteroidetes/Chlorobi	group	(clade):	0.79	Bacteroidetes	(phylum):	0.79
39	12530	1.75159	HC1	T1			14/14				Bacteria	(superkingdom):	1	FCB	group	(clade):	0.65	Bacteroidetes/Chlorobi	group	(clade):	0.65	Bacteroidetes	(phylum):	0.65
40	12439	21.8061	HC1	T1			4/4				Eukaryota	(superkingdom):	0.98	Viridiplantae	(kingdom):	0.98	Chlorophyta	(phylum):	0.98	core	chlorophytes	(clade):	0.98	Trebouxiophyceae	(class):	0.98	Chlorellales	(order):	0.98	Chlorellaceae	(family):	0.98	Auxenochlorella	(genus):	0.98
41	12253	1.83086	HC1	T1			7/7				Bacteria	(superkingdom):	1	FCB	group	(clade):	1	Bacteroidetes/Chlorobi	group	(clade):	1	Bacteroidetes	(phylum):	1
44	12149	1.70105	HC1	T1			6/6				Bacteria	(superkingdom):	1
45	11968	1.82299	HC1	T1			10/10				Bacteria	(superkingdom):	1
47	11517	1.78077	HC1	T1			9/10				Bacteria	(superkingdom):	1
48	11454	1.93061	HC1	T1			11/12				Bacteria	(superkingdom):	1
55	10922	1.75887	HC1	T1			12/12				Bacteria	(superkingdom):	1	FCB	group	(clade):	0.51	Bacteroidetes/Chlorobi	group	(clade):	0.51	Bacteroidetes	(phylum):	0.51
64	10347	1.94892	HC1	T1			14/14				Bacteria	(superkingdom):	1
65	10268	1.8579	HC1	T1			9/9				Bacteria	(superkingdom):	1
67	10047	2.01069	HC1	T1			9/11				Bacteria	(superkingdom):	1	FCB	group	(clade):	0.73	Bacteroidetes/Chlorobi	group	(clade):	0.73	Bacteroidetes	(phylum):	0.64
7	20367	50.397	HC1	T1			9/15				Eukaryota	(superkingdom):	0.68	Opisthokonta	(clade):	0.66	Fungi	(kingdom):	0.66	Fungi	incertae	sedis	(no	rank):	0.59
9	19088	47.5731	HC1	T1			11/15				Eukaryota	(superkingdom):	0.71	Opisthokonta	(clade):	0.71	Fungi	(kingdom):	0.71	Fungi	incertae	sedis	(no	rank):	0.68
12	12159	0.827861	HC1	T16			10/10				Bacteria	(superkingdom):	1	Proteobacteria	(phylum):	1	Gammaproteobacteria	(class):	1	Xanthomonadales	(order):	1	Rhodanobacteraceae	(family):	1	Rhodanobacter	(genus):	1
13	11825	0.762664	HC1	T16			12/12				Bacteria	(superkingdom):	1	Proteobacteria	(phylum):	1	Gammaproteobacteria	(class):	1	Xanthomonadales	(order):	1	Rhodanobacteraceae	(family):	1	Rhodanobacter	(genus):	1
2	25811	0.827668	HC1	T16			22/22				Bacteria	(superkingdom):	0.97	Proteobacteria	(phylum):	0.84	Gammaproteobacteria	(class):	0.83	Xanthomonadales	(order):	0.83	Rhodanobacteraceae	(family):	0.83	Rhodanobacter	(genus):	0.81
10	19633	3.59628	HC1	T20			18/20				Bacteria	(superkingdom):	0.97	Proteobacteria	(phylum):	0.97	Gammaproteobacteria	(class):	0.88	Xanthomonadales	(order):	0.72
16	14366	2.94438	HC1	T20			14/15				Bacteria	(superkingdom):	1	Proteobacteria	(phylum):	0.96	Gammaproteobacteria	(class):	0.85	Xanthomonadales	(order):	0.8	Rhodanobacteraceae	(family):	0.8	Rhodanobacter	(genus):	0.55
1	26132	1.87389	HC1	T24			3/3				Bacteria	(superkingdom):	1	Proteobacteria	(phylum):	1	Gammaproteobacteria	(class):	1	Xanthomonadales	(order):	1	Rhodanobacteraceae	(family):	1	Rhodanobacter	(genus):	0.97	unclassified	Rhodanobacter	(no	rank):	0.97	Rhodanobacter	sp.	T12-5	(species):	0.97
21	13030	2.58777	HC1	T20			17/20				Bacteria	(superkingdom):	0.96	Proteobacteria	(phylum):	0.79
28	11317	3.84826	HC1	T20			11/13				Bacteria	(superkingdom):	1	Proteobacteria	(phylum):	0.87	Gammaproteobacteria	(class):	0.71	Xanthomonadales	(order):	0.71	Rhodanobacteraceae	(family):	0.71	Rhodanobacter	(genus):	0.52
2	13529	2.49918	HC1	T24			5/5				Bacteria	(superkingdom):	1	Proteobacteria	(phylum):	0.97	Gammaproteobacteria	(class):	0.93
31	10478	1.79529	HC1	T20			11/13				Bacteria	(superkingdom):	0.89
32	10409	5.48512	HC1	T20			12/18				Bacteria	(superkingdom):	1	Proteobacteria	(phylum):	1	Gammaproteobacteria	(class):	0.72	Xanthomonadales	(order):	0.67	Rhodanobacteraceae	(family):	0.65	Rhodanobacter	(genus):	0.65	unclassified	Rhodanobacter	(no	rank):	0.65	Rhodanobacter	sp.	(species):	0.65
4	12369	1.99641	HC1	T24			8/9				Bacteria	(superkingdom):	1	Proteobacteria	(phylum):	1	Gammaproteobacteria	(class):	1	Xanthomonadales	(order):	0.84
4	29032	2.05484	HC1	T20			3/3				Bacteria	(superkingdom):	1	Proteobacteria	(phylum):	0.99	Gammaproteobacteria	(class):	0.99	Xanthomonadales	(order):	0.99	Rhodanobacteraceae	(family):	0.99	Rhodanobacter	(genus):	0.97	unclassified	Rhodanobacter	(no	rank):	0.97	Rhodanobacter	sp.	T12-5	(species):	0.97
5	12049	1.99464	HC1	T24			16/18				Bacteria	(superkingdom):	0.96	Proteobacteria	(phylum):	0.87
5	26055	2.52384	HC1	T20			14/14				Bacteria	(superkingdom):	1	Proteobacteria	(phylum):	0.96	Gammaproteobacteria	(class):	0.82
6	11309	1.54077	HC1	T24			9/9				Bacteria	(superkingdom):	1	Proteobacteria	(phylum):	1	Gammaproteobacteria	(class):	0.79	Xanthomonadales	(order):	0.79	Rhodanobacteraceae	(family):	0.79
6	22119	2.64255	HC1	T20			16/17				Bacteria	(superkingdom):	0.89
7	10542	1.79661	HC1	T24			7/8				Bacteria	(superkingdom):	1	Proteobacteria	(phylum):	0.91
7	21565	2.31537	HC1	T20			17/19				Bacteria	(superkingdom):	0.96	Proteobacteria	(phylum):	0.92
8	10445	1.99633	HC1	T24			9/10				Bacteria	(superkingdom):	0.92	Proteobacteria	(phylum):	0.8	Gammaproteobacteria	(class):	0.66	Xanthomonadales	(order):	0.66	Rhodanobacteraceae	(family):	0.61	Rhodanobacter	(genus):	0.61	unclassified	Rhodanobacter	(no	rank):	0.59
8	20089	2.9237	HC1	T20			15/15				Bacteria	(superkingdom):	0.92	Proteobacteria	(phylum):	0.89	Gammaproteobacteria	(class):	0.82	Xanthomonadales	(order):	0.66	Xanthomonadaceae	(family):	0.5
9	10436	3.59185	HC1	T24			12/17				Bacteria	(superkingdom):	1	Proteobacteria	(phylum):	1	Gammaproteobacteria	(class):	0.72	Xanthomonadales	(order):	0.67	Rhodanobacteraceae	(family):	0.65	Rhodanobacter	(genus):	0.65	unclassified	Rhodanobacter	(no	rank):	0.65	Rhodanobacter	sp.	(species):	0.65
10	19633	3.59628	HC1	T20			18/20				Bacteria	(superkingdom):	0.97	Proteobacteria	(phylum):	0.97	Gammaproteobacteria	(class):	0.88	Xanthomonadales	(order):	0.72
16	14366	2.94438	HC1	T20			14/15				Bacteria	(superkingdom):	1	Proteobacteria	(phylum):	0.96	Gammaproteobacteria	(class):	0.85	Xanthomonadales	(order):	0.8	Rhodanobacteraceae	(family):	0.8	Rhodanobacter	(genus):	0.55
21	13030	2.58777	HC1	T20			17/20				Bacteria	(superkingdom):	0.96	Proteobacteria	(phylum):	0.79
28	11317	3.84826	HC1	T20			11/13				Bacteria	(superkingdom):	1	Proteobacteria	(phylum):	0.87	Gammaproteobacteria	(class):	0.71	Xanthomonadales	(order):	0.71	Rhodanobacteraceae	(family):	0.71	Rhodanobacter	(genus):	0.52
31	10478	1.79529	HC1	T20			11/13				Bacteria	(superkingdom):	0.89
32	10409	5.48512	HC1	T20			12/18				Bacteria	(superkingdom):	1	Proteobacteria	(phylum):	1	Gammaproteobacteria	(class):	0.72	Xanthomonadales	(order):	0.67	Rhodanobacteraceae	(family):	0.65	Rhodanobacter	(genus):	0.65	unclassified	Rhodanobacter	(no	rank):	0.65	Rhodanobacter	sp.	(species):	0.65
4	29032	2.05484	HC1	T20			3/3				Bacteria	(superkingdom):	1	Proteobacteria	(phylum):	0.99	Gammaproteobacteria	(class):	0.99	Xanthomonadales	(order):	0.99	Rhodanobacteraceae	(family):	0.99	Rhodanobacter	(genus):	0.97	unclassified	Rhodanobacter	(no	rank):	0.97	Rhodanobacter	sp.	T12-5	(species):	0.97
5	26055	2.52384	HC1	T20			14/14				Bacteria	(superkingdom):	1	Proteobacteria	(phylum):	0.96	Gammaproteobacteria	(class):	0.82
6	22119	2.64255	HC1	T20			16/17				Bacteria	(superkingdom):	0.89
7	21565	2.31537	HC1	T20			17/19				Bacteria	(superkingdom):	0.96	Proteobacteria	(phylum):	0.92
8	20089	2.9237	HC1	T20			15/15				Bacteria	(superkingdom):	0.92	Proteobacteria	(phylum):	0.89	Gammaproteobacteria	(class):	0.82	Xanthomonadales	(order):	0.66	Xanthomonadaceae	(family):	0.5
1	26132	1.87389	HC1	T24			3/3				Bacteria	(superkingdom):	1	Proteobacteria	(phylum):	1	Gammaproteobacteria	(class):	1	Xanthomonadales	(order):	1	Rhodanobacteraceae	(family):	1	Rhodanobacter	(genus):	0.97	unclassified	Rhodanobacter	(no	rank):	0.97	Rhodanobacter	sp.	T12-5	(species):	0.97
2	13529	2.49918	HC1	T24			5/5				Bacteria	(superkingdom):	1	Proteobacteria	(phylum):	0.97	Gammaproteobacteria	(class):	0.93
4	12369	1.99641	HC1	T24			8/9				Bacteria	(superkingdom):	1	Proteobacteria	(phylum):	1	Gammaproteobacteria	(class):	1	Xanthomonadales	(order):	0.84
5	12049	1.99464	HC1	T24			16/18				Bacteria	(superkingdom):	0.96	Proteobacteria	(phylum):	0.87
6	11309	1.54077	HC1	T24			9/9				Bacteria	(superkingdom):	1	Proteobacteria	(phylum):	1	Gammaproteobacteria	(class):	0.79	Xanthomonadales	(order):	0.79	Rhodanobacteraceae	(family):	0.79
7	10542	1.79661	HC1	T24			7/8				Bacteria	(superkingdom):	1	Proteobacteria	(phylum):	0.91
8	10445	1.99633	HC1	T24			9/10				Bacteria	(superkingdom):	0.92	Proteobacteria	(phylum):	0.8	Gammaproteobacteria	(class):	0.66	Xanthomonadales	(order):	0.66	Rhodanobacteraceae	(family):	0.61	Rhodanobacter	(genus):	0.61	unclassified	Rhodanobacter	(no	rank):	0.59
9	10436	3.59185	HC1	T24			12/17				Bacteria	(superkingdom):	1	Proteobacteria	(phylum):	1	Gammaproteobacteria	(class):	0.72	Xanthomonadales	(order):	0.67	Rhodanobacteraceae	(family):	0.65	Rhodanobacter	(genus):	0.65	unclassified	Rhodanobacter	(no	rank):	0.65	Rhodanobacter	sp.	(species):	0.65
6	15073	2.95424	HC2	T1			13/13				Bacteria	(superkingdom):	0.91	Proteobacteria	(phylum):	0.69
10	11947	26.2435	HC2	T2			11/11				Bacteria	(superkingdom):	1	Proteobacteria	(phylum):	1	Gammaproteobacteria	(class):	1	Cellvibrionales	(order):	1	Cellvibrionaceae	(family):	1	Cellvibrio	(genus):	1	unclassified	Cellvibrio	(no	rank):	0.57
11	11891	31.4095	HC2	T2			12/12				Bacteria	(superkingdom):	0.9	Proteobacteria	(phylum):	0.87	Gammaproteobacteria	(class):	0.87	Cellvibrionales	(order):	0.76	Cellvibrionaceae	(family):	0.76	Cellvibrio	(genus):	0.76	unclassified	Cellvibrio	(no	rank):	0.56
12	11860	28.1009	HC2	T2			13/13				Bacteria	(superkingdom):	1	Proteobacteria	(phylum):	1	Gammaproteobacteria	(class):	1
13	11740	32.2508	HC2	T2			10/10				Bacteria	(superkingdom):	1	Proteobacteria	(phylum):	1	Gammaproteobacteria	(class):	1	Cellvibrionales	(order):	1	Cellvibrionaceae	(family):	1	Cellvibrio	(genus):	1
14	11664	26.101	HC2	T2			9/9				Bacteria	(superkingdom):	1	Proteobacteria	(phylum):	1	Gammaproteobacteria	(class):	0.98	Cellvibrionales	(order):	0.86	Cellvibrionaceae	(family):	0.86	Cellvibrio	(genus):	0.86	unclassified	Cellvibrio	(no	rank):	0.58
15	11169	32.8301	HC2	T2			12/12				Bacteria	(superkingdom):	1	Proteobacteria	(phylum):	1	Gammaproteobacteria	(class):	1	Cellvibrionales	(order):	0.89	Cellvibrionaceae	(family):	0.89	Cellvibrio	(genus):	0.89
160	11527	0.630088	HC2	T20			14/14				Bacteria	(superkingdom):	1	Proteobacteria	(phylum):	1	Gammaproteobacteria	(class):	0.98	Xanthomonadales	(order):	0.98	Xanthomonadaceae	(family):	0.98	Stenotrophomonas	(genus):	0.95
169	11167	0.475362	HC2	T20			8/8				Bacteria	(superkingdom):	1	Proteobacteria	(phylum):	1	Gammaproteobacteria	(class):	0.93
16	11159	27.3169	HC2	T2			10/10				Bacteria	(superkingdom):	1	Proteobacteria	(phylum):	1	Gammaproteobacteria	(class):	1	Cellvibrionales	(order):	0.72	Cellvibrionaceae	(family):	0.72	Cellvibrio	(genus):	0.72
17	10833	24.1115	HC2	T2			10/10				Bacteria	(superkingdom):	1	Proteobacteria	(phylum):	1	Gammaproteobacteria	(class):	1	Cellvibrionales	(order):	0.96	Cellvibrionaceae	(family):	0.96	Cellvibrio	(genus):	0.96
181	10497	1.57925	HC2	T24			9/9				Bacteria	(superkingdom):	0.9	Proteobacteria	(phylum):	0.68
187	10532	0.670543	HC2	T20			9/9				Bacteria	(superkingdom):	1	Proteobacteria	(phylum):	1	Gammaproteobacteria	(class):	0.77	Xanthomonadales	(order):	0.77	Xanthomonadaceae	(family):	0.77	Stenotrophomonas	(genus):	0.77	unclassified	Stenotrophomonas	(no	rank):	0.77	Stenotrophomonas	sp.	(species):	0.71
18	10800	30.704	HC2	T2			11/11				Bacteria	(superkingdom):	1	Proteobacteria	(phylum):	1	Gammaproteobacteria	(class):	0.92	Cellvibrionales	(order):	0.92	Cellvibrionaceae	(family):	0.92	Cellvibrio	(genus):	0.92	unclassified	Cellvibrio	(no	rank):	0.59
198	10328	0.780512	HC2	T20			10/15				Bacteria	(superkingdom):	1	Proteobacteria	(phylum):	1	Gammaproteobacteria	(class):	1	Xanthomonadales	(order):	0.94	Xanthomonadaceae	(family):	0.94	Stenotrophomonas	(genus):	0.94
19	10765	24.4604	HC2	T2			9/9				Bacteria	(superkingdom):	1	Proteobacteria	(phylum):	1	Gammaproteobacteria	(class):	1	Cellvibrionales	(order):	0.81	Cellvibrionaceae	(family):	0.81	Cellvibrio	(genus):	0.81
203	10265	0.694614	HC2	T20			11/11				Bacteria	(superkingdom):	1	Proteobacteria	(phylum):	0.8
21	10316	28.4665	HC2	T2			5/5				Bacteria	(superkingdom):	1	Proteobacteria	(phylum):	1	Gammaproteobacteria	(class):	1	Cellvibrionales	(order):	1	Cellvibrionaceae	(family):	1	Cellvibrio	(genus):	1
22	10221	23.8634	HC2	T2			8/8				Bacteria	(superkingdom):	1	Proteobacteria	(phylum):	1	Gammaproteobacteria	(class):	1	Cellvibrionales	(order):	0.89	Cellvibrionaceae	(family):	0.89	Cellvibrio	(genus):	0.89
2	21187	26.8048	HC2	T2			15/16				Bacteria	(superkingdom):	1	Proteobacteria	(phylum):	0.87	Gammaproteobacteria	(class):	0.87
3	17215	24.2126	HC2	T2			7/8				Bacteria	(superkingdom):	1
4	14894	27.7169	HC2	T2			16/16				Bacteria	(superkingdom):	1	Proteobacteria	(phylum):	1	Gammaproteobacteria	(class):	1	Cellvibrionales	(order):	1	Cellvibrionaceae	(family):	1	Cellvibrio	(genus):	0.91
6	13327	25.7883	HC2	T2			11/11				Bacteria	(superkingdom):	1	Proteobacteria	(phylum):	0.87	Gammaproteobacteria	(class):	0.87	Cellvibrionales	(order):	0.52	Cellvibrionaceae	(family):	0.52	Cellvibrio	(genus):	0.52
7	12918	28.8504	HC2	T2			10/13				Bacteria	(superkingdom):	1	Proteobacteria	(phylum):	0.98	Gammaproteobacteria	(class):	0.98	Cellvibrionales	(order):	0.67	Cellvibrionaceae	(family):	0.67	Cellvibrio	(genus):	0.67
8	12412	33.3854	HC2	T2			8/8				Bacteria	(superkingdom):	1	Proteobacteria	(phylum):	1	Gammaproteobacteria	(class):	1	Cellvibrionales	(order):	0.96	Cellvibrionaceae	(family):	0.96	Cellvibrio	(genus):	0.96
9	12277	24.2522	HC2	T2			9/10				Bacteria	(superkingdom):	1	Proteobacteria	(phylum):	1	Gammaproteobacteria	(class):	1	Cellvibrionales	(order):	0.92	Cellvibrionaceae	(family):	0.92	Cellvibrio	(genus):	0.92
160	11527	0.630088	HC2	T20			14/14				Bacteria	(superkingdom):	1	Proteobacteria	(phylum):	1	Gammaproteobacteria	(class):	0.98	Xanthomonadales	(order):	0.98	Xanthomonadaceae	(family):	0.98	Stenotrophomonas	(genus):	0.95
169	11167	0.475362	HC2	T20			8/8				Bacteria	(superkingdom):	1	Proteobacteria	(phylum):	1	Gammaproteobacteria	(class):	0.93
187	10532	0.670543	HC2	T20			9/9				Bacteria	(superkingdom):	1	Proteobacteria	(phylum):	1	Gammaproteobacteria	(class):	0.77	Xanthomonadales	(order):	0.77	Xanthomonadaceae	(family):	0.77	Stenotrophomonas	(genus):	0.77	unclassified	Stenotrophomonas	(no	rank):	0.77	Stenotrophomonas	sp.	(species):	0.71
198	10328	0.780512	HC2	T20			10/15				Bacteria	(superkingdom):	1	Proteobacteria	(phylum):	1	Gammaproteobacteria	(class):	1	Xanthomonadales	(order):	0.94	Xanthomonadaceae	(family):	0.94	Stenotrophomonas	(genus):	0.94
203	10265	0.694614	HC2	T20			11/11				Bacteria	(superkingdom):	1	Proteobacteria	(phylum):	0.8
181	10497	1.57925	HC2	T24			9/9				Bacteria	(superkingdom):	0.9	Proteobacteria	(phylum):	0.68
12	13346	16.9115	HC2	T3			11/11				Bacteria	(superkingdom):	1	Proteobacteria	(phylum):	0.87	Gammaproteobacteria	(class):	0.87	Cellvibrionales	(order):	0.52	Cellvibrionaceae	(family):	0.52	Cellvibrio	(genus):	0.52
14	12967	21.3906	HC2	T3			10/13				Bacteria	(superkingdom):	1	Proteobacteria	(phylum):	0.98	Gammaproteobacteria	(class):	0.98	Cellvibrionales	(order):	0.67	Cellvibrionaceae	(family):	0.67	Cellvibrio	(genus):	0.67
16	12406	23.7872	HC2	T3			8/8				Bacteria	(superkingdom):	1	Proteobacteria	(phylum):	1	Gammaproteobacteria	(class):	1	Cellvibrionales	(order):	0.96	Cellvibrionaceae	(family):	0.96	Cellvibrio	(genus):	0.96
17	12316	18.0664	HC2	T3			9/10				Bacteria	(superkingdom):	1	Proteobacteria	(phylum):	1	Gammaproteobacteria	(class):	1	Cellvibrionales	(order):	0.92	Cellvibrionaceae	(family):	0.92	Cellvibrio	(genus):	0.92
21	11931	18.1249	HC2	T3			11/11				Bacteria	(superkingdom):	1	Proteobacteria	(phylum):	1	Gammaproteobacteria	(class):	1	Cellvibrionales	(order):	1	Cellvibrionaceae	(family):	1	Cellvibrio	(genus):	1	unclassified	Cellvibrio	(no	rank):	0.58
22	11883	21.9389	HC2	T3			12/12				Bacteria	(superkingdom):	0.88	Proteobacteria	(phylum):	0.85	Gammaproteobacteria	(class):	0.85	Cellvibrionales	(order):	0.74	Cellvibrionaceae	(family):	0.74	Cellvibrio	(genus):	0.74	unclassified	Cellvibrio	(no	rank):	0.54
24	11741	21.2377	HC2	T3			10/10				Bacteria	(superkingdom):	1	Proteobacteria	(phylum):	1	Gammaproteobacteria	(class):	1	Cellvibrionales	(order):	1	Cellvibrionaceae	(family):	1	Cellvibrio	(genus):	1
25	11677	17.7654	HC2	T3			9/9				Bacteria	(superkingdom):	1	Proteobacteria	(phylum):	1	Gammaproteobacteria	(class):	0.98	Cellvibrionales	(order):	0.86	Cellvibrionaceae	(family):	0.86	Cellvibrio	(genus):	0.86	unclassified	Cellvibrio	(no	rank):	0.58
28	11203	17.4696	HC2	T3			10/10				Bacteria	(superkingdom):	1	Proteobacteria	(phylum):	1	Gammaproteobacteria	(class):	1	Cellvibrionales	(order):	0.72	Cellvibrionaceae	(family):	0.72	Cellvibrio	(genus):	0.72
29	11132	24.9698	HC2	T3			12/12				Bacteria	(superkingdom):	1	Proteobacteria	(phylum):	1	Gammaproteobacteria	(class):	1	Cellvibrionales	(order):	0.88	Cellvibrionaceae	(family):	0.88	Cellvibrio	(genus):	0.88
30	10874	16.6742	HC2	T3			10/10				Bacteria	(superkingdom):	1	Proteobacteria	(phylum):	1	Gammaproteobacteria	(class):	1	Cellvibrionales	(order):	0.96	Cellvibrionaceae	(family):	0.96	Cellvibrio	(genus):	0.96
31	10823	22.846	HC2	T3			9/10				Bacteria	(superkingdom):	1	Proteobacteria	(phylum):	0.91	Gammaproteobacteria	(class):	0.91	Cellvibrionales	(order):	0.85	Cellvibrionaceae	(family):	0.85	Cellvibrio	(genus):	0.85
32	10798	22.144	HC2	T3			11/11				Bacteria	(superkingdom):	1	Proteobacteria	(phylum):	1	Gammaproteobacteria	(class):	0.92	Cellvibrionales	(order):	0.92	Cellvibrionaceae	(family):	0.92	Cellvibrio	(genus):	0.92	unclassified	Cellvibrio	(no	rank):	0.59
33	10672	17.7142	HC2	T3			9/9				Bacteria	(superkingdom):	1	Proteobacteria	(phylum):	1	Gammaproteobacteria	(class):	1	Cellvibrionales	(order):	0.81	Cellvibrionaceae	(family):	0.81	Cellvibrio	(genus):	0.81
36	10321	22.3424	HC2	T3			5/5				Bacteria	(superkingdom):	1	Proteobacteria	(phylum):	1	Gammaproteobacteria	(class):	1	Cellvibrionales	(order):	1	Cellvibrionaceae	(family):	1	Cellvibrio	(genus):	1
38	10205	18.1984	HC2	T3			8/8				Bacteria	(superkingdom):	1	Proteobacteria	(phylum):	1	Gammaproteobacteria	(class):	1	Cellvibrionales	(order):	0.89	Cellvibrionaceae	(family):	0.89	Cellvibrio	(genus):	0.89
6	17219	17.5396	HC2	T3			7/8				Bacteria	(superkingdom):	1
7	15678	20.1702	HC2	T3			12/13				Bacteria	(superkingdom):	1	Proteobacteria	(phylum):	0.83	Gammaproteobacteria	(class):	0.83
9	14845	17.9474	HC2	T3			16/16				Bacteria	(superkingdom):	1	Proteobacteria	(phylum):	1	Gammaproteobacteria	(class):	1	Cellvibrionales	(order):	1	Cellvibrionaceae	(family):	1	Cellvibrio	(genus):	0.91
10	12935	45.9954	HC2	T4			10/13				Bacteria	(superkingdom):	1	Proteobacteria	(phylum):	0.98	Gammaproteobacteria	(class):	0.98	Cellvibrionales	(order):	0.67	Cellvibrionaceae	(family):	0.67	Cellvibrio	(genus):	0.67
11	12438	45.6397	HC2	T4			8/8				Bacteria	(superkingdom):	1	Proteobacteria	(phylum):	1	Gammaproteobacteria	(class):	1	Cellvibrionales	(order):	0.96	Cellvibrionaceae	(family):	0.96	Cellvibrio	(genus):	0.96
12	12318	43.1756	HC2	T4			9/10				Bacteria	(superkingdom):	1	Proteobacteria	(phylum):	1	Gammaproteobacteria	(class):	1	Cellvibrionales	(order):	0.92	Cellvibrionaceae	(family):	0.92	Cellvibrio	(genus):	0.92
13	11903	44.6793	HC2	T4			13/13				Bacteria	(superkingdom):	1	Proteobacteria	(phylum):	1	Gammaproteobacteria	(class):	1
14	11893	42.4059	HC2	T4			12/12				Bacteria	(superkingdom):	0.9	Proteobacteria	(phylum):	0.87	Gammaproteobacteria	(class):	0.87	Cellvibrionales	(order):	0.76	Cellvibrionaceae	(family):	0.76	Cellvibrio	(genus):	0.76	unclassified	Cellvibrio	(no	rank):	0.56
15	11880	40.009	HC2	T4			11/11				Bacteria	(superkingdom):	1	Proteobacteria	(phylum):	1	Gammaproteobacteria	(class):	1	Cellvibrionales	(order):	1	Cellvibrionaceae	(family):	1	Cellvibrio	(genus):	1	unclassified	Cellvibrio	(no	rank):	0.57
16	11786	43.5551	HC2	T4			9/9				Bacteria	(superkingdom):	1	Proteobacteria	(phylum):	1	Gammaproteobacteria	(class):	0.98	Cellvibrionales	(order):	0.86	Cellvibrionaceae	(family):	0.86	Cellvibrio	(genus):	0.86	unclassified	Cellvibrio	(no	rank):	0.58
17	11756	46.6513	HC2	T4			10/10				Bacteria	(superkingdom):	1	Proteobacteria	(phylum):	1	Gammaproteobacteria	(class):	1	Cellvibrionales	(order):	1	Cellvibrionaceae	(family):	1	Cellvibrio	(genus):	1
18	11187	45.5615	HC2	T4			10/10				Bacteria	(superkingdom):	1	Proteobacteria	(phylum):	1	Gammaproteobacteria	(class):	1	Cellvibrionales	(order):	0.72	Cellvibrionaceae	(family):	0.72	Cellvibrio	(genus):	0.72
20	11083	44.7758	HC2	T4			12/12				Bacteria	(superkingdom):	1	Proteobacteria	(phylum):	1	Gammaproteobacteria	(class):	1	Cellvibrionales	(order):	0.88	Cellvibrionaceae	(family):	0.88	Cellvibrio	(genus):	0.88
23	10863	40.6246	HC2	T4			10/10				Bacteria	(superkingdom):	1	Proteobacteria	(phylum):	1	Gammaproteobacteria	(class):	1	Cellvibrionales	(order):	0.96	Cellvibrionaceae	(family):	0.96	Cellvibrio	(genus):	0.96
24	10800	47.2197	HC2	T4			11/11				Bacteria	(superkingdom):	1	Proteobacteria	(phylum):	1	Gammaproteobacteria	(class):	0.92	Cellvibrionales	(order):	0.92	Cellvibrionaceae	(family):	0.92	Cellvibrio	(genus):	0.92	unclassified	Cellvibrio	(no	rank):	0.59
25	10680	43.2068	HC2	T4			9/9				Bacteria	(superkingdom):	1	Proteobacteria	(phylum):	1	Gammaproteobacteria	(class):	1	Cellvibrionales	(order):	0.81	Cellvibrionaceae	(family):	0.81	Cellvibrio	(genus):	0.81
26	10273	41.9115	HC2	T4			5/5				Bacteria	(superkingdom):	1	Proteobacteria	(phylum):	1	Gammaproteobacteria	(class):	1	Cellvibrionales	(order):	1	Cellvibrionaceae	(family):	1	Cellvibrio	(genus):	1
27	10244	40.9443	HC2	T4			8/8				Bacteria	(superkingdom):	1	Proteobacteria	(phylum):	1	Gammaproteobacteria	(class):	1	Cellvibrionales	(order):	0.89	Cellvibrionaceae	(family):	0.89	Cellvibrio	(genus):	0.89
2	21175	40.1207	HC2	T4			15/16				Bacteria	(superkingdom):	1	Proteobacteria	(phylum):	0.87	Gammaproteobacteria	(class):	0.87
4	17225	43.6226	HC2	T4			7/8				Bacteria	(superkingdom):	1
6	14856	44.4151	HC2	T4			16/16				Bacteria	(superkingdom):	1	Proteobacteria	(phylum):	1	Gammaproteobacteria	(class):	1	Cellvibrionales	(order):	1	Cellvibrionaceae	(family):	1	Cellvibrio	(genus):	0.91
9	13328	42.3829	HC2	T4			11/11				Bacteria	(superkingdom):	1	Proteobacteria	(phylum):	0.87	Gammaproteobacteria	(class):	0.87	Cellvibrionales	(order):	0.52	Cellvibrionaceae	(family):	0.52	Cellvibrio	(genus):	0.52
101	14608	0.547338	HC3	T16			14/16				Bacteria	(superkingdom):	1	Proteobacteria	(phylum):	1	Betaproteobacteria	(class):	1	Nitrosomonadales	(order):	1	Nitrosomonadaceae	(family):	1	Nitrosomonas	(genus):	1
102	14479	0.603818	HC3	T16			14/14				Bacteria	(superkingdom):	1	Proteobacteria	(phylum):	1	Betaproteobacteria	(class):	1	Nitrosomonadales	(order):	1	Nitrosomonadaceae	(family):	1	Nitrosomonas	(genus):	1
106	14046	0.61786	HC3	T16			13/14				Bacteria	(superkingdom):	1	Proteobacteria	(phylum):	0.87	Betaproteobacteria	(class):	0.78	Nitrosomonadales	(order):	0.78	Nitrosomonadaceae	(family):	0.78	Nitrosomonas	(genus):	0.78
107	13998	0.511787	HC3	T16			17/17				Bacteria	(superkingdom):	1	Proteobacteria	(phylum):	1	Betaproteobacteria	(class):	1	Nitrosomonadales	(order):	1	Nitrosomonadaceae	(family):	1	Nitrosomonas	(genus):	1
109	13815	0.738384	HC3	T16			11/13				Bacteria	(superkingdom):	1	Proteobacteria	(phylum):	0.86	Betaproteobacteria	(class):	0.84	Nitrosomonadales	(order):	0.84
10	46169	0.576973	HC3	T16			48/49				Bacteria	(superkingdom):	1	Proteobacteria	(phylum):	0.91	Betaproteobacteria	(class):	0.9	Nitrosomonadales	(order):	0.9	Nitrosomonadaceae	(family):	0.9	Nitrosomonas	(genus):	0.86
113	13632	0.666642	HC3	T16			11/11				Bacteria	(superkingdom):	1	Proteobacteria	(phylum):	1	Betaproteobacteria	(class):	1	Nitrosomonadales	(order):	1	Nitrosomonadaceae	(family):	1	Nitrosomonas	(genus):	0.94	Nitrosomonas	stercoris	(species):	0.81
114	13616	0.576173	HC3	T16			14/14				Bacteria	(superkingdom):	1	Proteobacteria	(phylum):	1	Betaproteobacteria	(class):	1	Nitrosomonadales	(order):	1	Nitrosomonadaceae	(family):	1	Nitrosomonas	(genus):	1
115	13596	0.458906	HC3	T16			14/14				Bacteria	(superkingdom):	1	Proteobacteria	(phylum):	1	Betaproteobacteria	(class):	1	Nitrosomonadales	(order):	1	Nitrosomonadaceae	(family):	1	Nitrosomonas	(genus):	0.96
118	13255	0.679007	HC3	T16			15/16				Bacteria	(superkingdom):	1	Proteobacteria	(phylum):	0.98	Betaproteobacteria	(class):	0.89	Nitrosomonadales	(order):	0.83	Nitrosomonadaceae	(family):	0.83	Nitrosomonas	(genus):	0.83
119	13239	0.553691	HC3	T16			12/13				Bacteria	(superkingdom):	1	Proteobacteria	(phylum):	1	Betaproteobacteria	(class):	0.94	Nitrosomonadales	(order):	0.94	Nitrosomonadaceae	(family):	0.78	Nitrosomonas	(genus):	0.78
11	44916	0.616446	HC3	T16			40/41				Bacteria	(superkingdom):	1	Proteobacteria	(phylum):	0.96	Betaproteobacteria	(class):	0.96	Nitrosomonadales	(order):	0.96	Nitrosomonadaceae	(family):	0.96	Nitrosomonas	(genus):	0.96
121	13162	0.533794	HC3	T16			14/15				Bacteria	(superkingdom):	1	Proteobacteria	(phylum):	0.97	Betaproteobacteria	(class):	0.97	Nitrosomonadales	(order):	0.97	Nitrosomonadaceae	(family):	0.92	Nitrosomonas	(genus):	0.72
123	12776	0.508024	HC3	T16			13/14				Bacteria	(superkingdom):	1	Proteobacteria	(phylum):	1	Betaproteobacteria	(class):	0.95	Nitrosomonadales	(order):	0.93	Nitrosomonadaceae	(family):	0.93	Nitrosomonas	(genus):	0.93
124	12746	0.504319	HC3	T16			16/16				Bacteria	(superkingdom):	1	Proteobacteria	(phylum):	0.98	Betaproteobacteria	(class):	0.92	Nitrosomonadales	(order):	0.92	Nitrosomonadaceae	(family):	0.92	Nitrosomonas	(genus):	0.92
125	12638	0.562465	HC3	T16			11/11				Bacteria	(superkingdom):	1	Proteobacteria	(phylum):	0.96	Betaproteobacteria	(class):	0.9	Nitrosomonadales	(order):	0.9	Nitrosomonadaceae	(family):	0.9	Nitrosomonas	(genus):	0.9
128	12443	0.63178	HC3	T16			14/14				Bacteria	(superkingdom):	1	Proteobacteria	(phylum):	0.95	Betaproteobacteria	(class):	0.95	Burkholderiales	(order):	0.95	Comamonadaceae	(family):	0.95	Acidovorax	(genus):	0.73	unclassified	Acidovorax	(no	rank):	0.73	Acidovorax	sp.	SCN	68-22	(species):	0.73
12	43628	0.574745	HC3	T16			39/43				Bacteria	(superkingdom):	0.96	Proteobacteria	(phylum):	0.95	Betaproteobacteria	(class):	0.86	Nitrosomonadales	(order):	0.86	Nitrosomonadaceae	(family):	0.86	Nitrosomonas	(genus):	0.86
134	11886	0.57777	HC3	T16			6/7				Bacteria	(superkingdom):	0.99	Proteobacteria	(phylum):	0.83
135	11879	7.36938	HC3	T16			3/19
140	11679	0.618854	HC3	T16			13/13				Bacteria	(superkingdom):	1	Proteobacteria	(phylum):	1	Betaproteobacteria	(class):	0.98	Nitrosomonadales	(order):	0.98	Nitrosomonadaceae	(family):	0.98	Nitrosomonas	(genus):	0.98
142	11291	0.6134	HC3	T16			9/10				Bacteria	(superkingdom):	1	Proteobacteria	(phylum):	0.81
144	11241	0.636854	HC3	T16			15/15				Bacteria	(superkingdom):	1	Proteobacteria	(phylum):	0.98	Betaproteobacteria	(class):	0.93	Nitrosomonadales	(order):	0.89	Nitrosomonadaceae	(family):	0.89	Nitrosomonas	(genus):	0.89
149	11019	0.587863	HC3	T16			9/10				Bacteria	(superkingdom):	1	Proteobacteria	(phylum):	1	Betaproteobacteria	(class):	1	Nitrosomonadales	(order):	1	Nitrosomonadaceae	(family):	1	Nitrosomonas	(genus):	1
153	10906	0.602468	HC3	T16			9/9				Bacteria	(superkingdom):	1	Proteobacteria	(phylum):	1	Betaproteobacteria	(class):	1	Nitrosomonadales	(order):	1	Nitrosomonadaceae	(family):	1	Nitrosomonas	(genus):	1
159	10650	0.527321	HC3	T16			19/19				Bacteria	(superkingdom):	1	Proteobacteria	(phylum):	0.98
15	34762	0.552534	HC3	T16			34/34				Bacteria	(superkingdom):	1	Proteobacteria	(phylum):	1	Betaproteobacteria	(class):	0.97	Nitrosomonadales	(order):	0.97	Nitrosomonadaceae	(family):	0.97	Nitrosomonas	(genus):	0.97
160	10549	0.698043	HC3	T16			1/2				Bacteria	(superkingdom):	1	Proteobacteria	(phylum):	1
162	10514	0.60595	HC3	T16			12/13				Bacteria	(superkingdom):	1	Proteobacteria	(phylum):	1	Betaproteobacteria	(class):	0.81	Nitrosomonadales	(order):	0.81	Nitrosomonadaceae	(family):	0.81	Nitrosomonas	(genus):	0.81
163	10508	0.54725	HC3	T16			11/11				Bacteria	(superkingdom):	1	Proteobacteria	(phylum):	0.99	Betaproteobacteria	(class):	0.95	Nitrosomonadales	(order):	0.95	Nitrosomonadaceae	(family):	0.95	Nitrosomonas	(genus):	0.95
165	10342	0.615174	HC3	T16			15/16				Bacteria	(superkingdom):	1	Proteobacteria	(phylum):	0.85	Betaproteobacteria	(class):	0.54
167	10298	0.561498	HC3	T16			10/10				Bacteria	(superkingdom):	0.96	Proteobacteria	(phylum):	0.96	Betaproteobacteria	(class):	0.89	Nitrosomonadales	(order):	0.89	Nitrosomonadaceae	(family):	0.89	Nitrosomonas	(genus):	0.89
16	34717	0.623244	HC3	T16			35/36				Bacteria	(superkingdom):	1	Proteobacteria	(phylum):	0.95	Betaproteobacteria	(class):	0.83	Nitrosomonadales	(order):	0.78	Nitrosomonadaceae	(family):	0.75	Nitrosomonas	(genus):	0.75
171	10182	0.668324	HC3	T16			10/10				Bacteria	(superkingdom):	1	Proteobacteria	(phylum):	0.94	Betaproteobacteria	(class):	0.83	Nitrosomonadales	(order):	0.72	Nitrosomonadaceae	(family):	0.72	Nitrosomonas	(genus):	0.72
173	10027	0.666162	HC3	T16			13/14				Bacteria	(superkingdom):	1	Proteobacteria	(phylum):	0.95	Betaproteobacteria	(class):	0.64	Nitrosomonadales	(order):	0.59	Nitrosomonadaceae	(family):	0.59
17	34511	0.619649	HC3	T16			34/37				Bacteria	(superkingdom):	1	Proteobacteria	(phylum):	0.83	Betaproteobacteria	(class):	0.75	Nitrosomonadales	(order):	0.75	Nitrosomonadaceae	(family):	0.75	Nitrosomonas	(genus):	0.75
18	34338	0.538365	HC3	T16			32/33				Bacteria	(superkingdom):	1	Proteobacteria	(phylum):	0.98	Betaproteobacteria	(class):	0.94	Nitrosomonadales	(order):	0.91	Nitrosomonadaceae	(family):	0.66	Nitrosomonas	(genus):	0.66
19	34271	0.666501	HC3	T16			52/52				Bacteria	(superkingdom):	0.94	Proteobacteria	(phylum):	0.89	Betaproteobacteria	(class):	0.84	Nitrosomonadales	(order):	0.83	Nitrosomonadaceae	(family):	0.83	Nitrosomonas	(genus):	0.83
1	26350	8.07703	HC3	T10			14/19
20	34134	0.566295	HC3	T16			29/30				Bacteria	(superkingdom):	1	Proteobacteria	(phylum):	1	Betaproteobacteria	(class):	1	Nitrosomonadales	(order):	1	Nitrosomonadaceae	(family):	1	Nitrosomonas	(genus):	1
22	32265	0.534725	HC3	T16			31/32				Bacteria	(superkingdom):	1	Proteobacteria	(phylum):	0.95	Betaproteobacteria	(class):	0.87	Nitrosomonadales	(order):	0.78	Nitrosomonadaceae	(family):	0.78	Nitrosomonas	(genus):	0.78
23	30788	0.518835	HC3	T16			31/31				Bacteria	(superkingdom):	1	Proteobacteria	(phylum):	0.97	Betaproteobacteria	(class):	0.73	Nitrosomonadales	(order):	0.71	Nitrosomonadaceae	(family):	0.54	Nitrosomonas	(genus):	0.54
24	28733	0.675033	HC3	T16			26/27				Bacteria	(superkingdom):	1	Proteobacteria	(phylum):	1	Betaproteobacteria	(class):	0.98	Nitrosomonadales	(order):	0.98	Nitrosomonadaceae	(family):	0.98	Nitrosomonas	(genus):	0.98
25	28306	0.571347	HC3	T16			24/24				Bacteria	(superkingdom):	1	Proteobacteria	(phylum):	1	Betaproteobacteria	(class):	1	Nitrosomonadales	(order):	0.95	Nitrosomonadaceae	(family):	0.95	Nitrosomonas	(genus):	0.95
27	28222	0.563054	HC3	T16			23/23				Bacteria	(superkingdom):	1	Proteobacteria	(phylum):	1	Betaproteobacteria	(class):	0.92	Nitrosomonadales	(order):	0.92	Nitrosomonadaceae	(family):	0.92	Nitrosomonas	(genus):	0.92
28	28109	0.600314	HC3	T16			28/30				Bacteria	(superkingdom):	1	Proteobacteria	(phylum):	0.95	Betaproteobacteria	(class):	0.85	Nitrosomonadales	(order):	0.85	Nitrosomonadaceae	(family):	0.85	Nitrosomonas	(genus):	0.82
29	26728	0.54919	HC3	T16			23/24				Bacteria	(superkingdom):	1	Proteobacteria	(phylum):	1	Betaproteobacteria	(class):	0.95	Nitrosomonadales	(order):	0.95	Nitrosomonadaceae	(family):	0.95	Nitrosomonas	(genus):	0.94
31	26390	6.49652	HC3	T16			14/19
32	26102	0.573282	HC3	T16			25/26				Bacteria	(superkingdom):	1	Proteobacteria	(phylum):	0.99	Betaproteobacteria	(class):	0.99	Nitrosomonadales	(order):	0.99	Nitrosomonadaceae	(family):	0.99	Nitrosomonas	(genus):	0.99
34	25543	0.614928	HC3	T16			30/31				Bacteria	(superkingdom):	1	Proteobacteria	(phylum):	1	Betaproteobacteria	(class):	1	Nitrosomonadales	(order):	1	Nitrosomonadaceae	(family):	0.97	Nitrosomonas	(genus):	0.92
35	25460	0.585205	HC3	T16			24/27				Bacteria	(superkingdom):	1	Proteobacteria	(phylum):	0.94	Betaproteobacteria	(class):	0.79	Nitrosomonadales	(order):	0.79	Nitrosomonadaceae	(family):	0.79	Nitrosomonas	(genus):	0.79
36	24405	0.522695	HC3	T16			22/22				Bacteria	(superkingdom):	0.89	Proteobacteria	(phylum):	0.87	Betaproteobacteria	(class):	0.8	Nitrosomonadales	(order):	0.69	Nitrosomonadaceae	(family):	0.69	Nitrosomonas	(genus):	0.69
37	23676	0.563803	HC3	T16			30/30				Bacteria	(superkingdom):	1	Proteobacteria	(phylum):	1	Betaproteobacteria	(class):	1	Nitrosomonadales	(order):	1	Nitrosomonadaceae	(family):	1	Nitrosomonas	(genus):	1
39	23137	0.701565	HC3	T16			19/21				Bacteria	(superkingdom):	1	Proteobacteria	(phylum):	1	Betaproteobacteria	(class):	0.98	Nitrosomonadales	(order):	0.93	Nitrosomonadaceae	(family):	0.93	Nitrosomonas	(genus):	0.93
3	15113	7.53784	HC3	T10			15/30
46	21397	0.595393	HC3	T16			23/23				Bacteria	(superkingdom):	1	Proteobacteria	(phylum):	1	Betaproteobacteria	(class):	0.88	Nitrosomonadales	(order):	0.88	Nitrosomonadaceae	(family):	0.88	Nitrosomonas	(genus):	0.88
48	20797	0.511901	HC3	T16			22/22				Bacteria	(superkingdom):	1	Proteobacteria	(phylum):	0.94	Betaproteobacteria	(class):	0.81	Nitrosomonadales	(order):	0.8	Nitrosomonadaceae	(family):	0.73	Nitrosomonas	(genus):	0.73
49	20300	0.586378	HC3	T16			29/31				Bacteria	(superkingdom):	0.96	Proteobacteria	(phylum):	0.86	Betaproteobacteria	(class):	0.83	Nitrosomonadales	(order):	0.82	Nitrosomonadaceae	(family):	0.76	Nitrosomonas	(genus):	0.76
51	19785	0.561095	HC3	T16			19/20				Bacteria	(superkingdom):	1	Proteobacteria	(phylum):	1	Betaproteobacteria	(class):	0.86	Nitrosomonadales	(order):	0.76	Nitrosomonadaceae	(family):	0.76	Nitrosomonas	(genus):	0.76
55	19684	0.463261	HC3	T16			16/16				Bacteria	(superkingdom):	1	Proteobacteria	(phylum):	1	Betaproteobacteria	(class):	1	Nitrosomonadales	(order):	1	Nitrosomonadaceae	(family):	1	Nitrosomonas	(genus):	1
56	19616	0.671661	HC3	T16			22/22				Bacteria	(superkingdom):	1	Proteobacteria	(phylum):	0.99	Betaproteobacteria	(class):	0.68
57	19570	0.588438	HC3	T16			21/21				Bacteria	(superkingdom):	1	Proteobacteria	(phylum):	0.89	Betaproteobacteria	(class):	0.78	Nitrosomonadales	(order):	0.76	Nitrosomonadaceae	(family):	0.76	Nitrosomonas	(genus):	0.76
58	19319	0.582326	HC3	T16			16/17				Bacteria	(superkingdom):	1	Proteobacteria	(phylum):	0.94	Betaproteobacteria	(class):	0.83	Nitrosomonadales	(order):	0.83	Nitrosomonadaceae	(family):	0.83	Nitrosomonas	(genus):	0.68
59	19278	0.664143	HC3	T16			12/14				Bacteria	(superkingdom):	1	Proteobacteria	(phylum):	1	Betaproteobacteria	(class):	1	Nitrosomonadales	(order):	1	Nitrosomonadaceae	(family):	1	Nitrosomonas	(genus):	1
5	11900	9.35055	HC3	T10			3/19
5	58113	0.617028	HC3	T16			66/67				Bacteria	(superkingdom):	1	Proteobacteria	(phylum):	1	Betaproteobacteria	(class):	0.96	Nitrosomonadales	(order):	0.94	Nitrosomonadaceae	(family):	0.93	Nitrosomonas	(genus):	0.93
62	18707	0.610334	HC3	T16			18/20				Bacteria	(superkingdom):	1	Proteobacteria	(phylum):	0.94	Betaproteobacteria	(class):	0.82	Nitrosomonadales	(order):	0.82
64	18634	0.514562	HC3	T16			18/18				Bacteria	(superkingdom):	1	Proteobacteria	(phylum):	1	Betaproteobacteria	(class):	0.99	Nitrosomonadales	(order):	0.99	Nitrosomonadaceae	(family):	0.99	Nitrosomonas	(genus):	0.99
66	18404	0.609947	HC3	T16			16/16				Bacteria	(superkingdom):	1	Proteobacteria	(phylum):	1	Betaproteobacteria	(class):	1	Nitrosomonadales	(order):	1	Nitrosomonadaceae	(family):	1	Nitrosomonas	(genus):	1
68	18394	6.45366	HC3	T16			19/34
73	17475	0.547902	HC3	T16			16/16				Bacteria	(superkingdom):	1	Proteobacteria	(phylum):	0.91	Betaproteobacteria	(class):	0.75	Nitrosomonadales	(order):	0.75	Nitrosomonadaceae	(family):	0.75	Nitrosomonas	(genus):	0.68
77	16991	0.510436	HC3	T16			18/18				Bacteria	(superkingdom):	1	Proteobacteria	(phylum):	1	Betaproteobacteria	(class):	1	Nitrosomonadales	(order):	1	Nitrosomonadaceae	(family):	1	Nitrosomonas	(genus):	1
78	16838	0.572976	HC3	T16			13/13				Bacteria	(superkingdom):	1	Proteobacteria	(phylum):	1	Betaproteobacteria	(class):	1	Nitrosomonadales	(order):	0.92	Nitrosomonadaceae	(family):	0.92	Nitrosomonas	(genus):	0.86
85	16206	0.630325	HC3	T16			20/20				Bacteria	(superkingdom):	1	Proteobacteria	(phylum):	1	Betaproteobacteria	(class):	0.78	Nitrosomonadales	(order):	0.72	Nitrosomonadaceae	(family):	0.72	Nitrosomonas	(genus):	0.72
87	16169	0.587957	HC3	T16			9/9				Bacteria	(superkingdom):	1	Proteobacteria	(phylum):	1	Betaproteobacteria	(class):	0.95	Nitrosomonadales	(order):	0.95	Nitrosomonadaceae	(family):	0.95	Nitrosomonas	(genus):	0.83
88	15861	0.520656	HC3	T16			16/16				Bacteria	(superkingdom):	1	Proteobacteria	(phylum):	1	Betaproteobacteria	(class):	1	Nitrosomonadales	(order):	1	Nitrosomonadaceae	(family):	1	Nitrosomonas	(genus):	1
89	15636	0.568444	HC3	T16			16/16				Bacteria	(superkingdom):	1	Proteobacteria	(phylum):	1	Betaproteobacteria	(class):	1	Nitrosomonadales	(order):	1	Nitrosomonadaceae	(family):	1	Nitrosomonas	(genus):	1
90	15578	0.540483	HC3	T16			14/15				Bacteria	(superkingdom):	1	Proteobacteria	(phylum):	0.97	Betaproteobacteria	(class):	0.97	Nitrosomonadales	(order):	0.97	Nitrosomonadaceae	(family):	0.7	Nitrosomonas	(genus):	0.6
91	15541	0.707668	HC3	T16			21/21				Bacteria	(superkingdom):	1	Proteobacteria	(phylum):	0.97	Betaproteobacteria	(class):	0.97	Nitrosomonadales	(order):	0.88	Nitrosomonadaceae	(family):	0.88	Nitrosomonas	(genus):	0.88
92	15529	0.378847	HC3	T16			22/22				Bacteria	(superkingdom):	1	Proteobacteria	(phylum):	0.93
95	15109	0.619543	HC3	T16			14/15				Bacteria	(superkingdom):	1	Proteobacteria	(phylum):	1	Betaproteobacteria	(class):	1	Nitrosomonadales	(order):	1	Nitrosomonadaceae	(family):	1	Nitrosomonas	(genus):	1
98	14918	0.633358	HC3	T16			17/17				Bacteria	(superkingdom):	1	Proteobacteria	(phylum):	1	Betaproteobacteria	(class):	1	Nitrosomonadales	(order):	1	Nitrosomonadaceae	(family):	1	Nitrosomonas	(genus):	1
9	49547	0.602428	HC3	T16			46/46				Bacteria	(superkingdom):	1	Proteobacteria	(phylum):	0.99	Betaproteobacteria	(class):	0.96	Nitrosomonadales	(order):	0.95	Nitrosomonadaceae	(family):	0.92	Nitrosomonas	(genus):	0.9
101	14608	0.547338	HC3	T16			14/16				Bacteria	(superkingdom):	1	Proteobacteria	(phylum):	1	Betaproteobacteria	(class):	1	Nitrosomonadales	(order):	1	Nitrosomonadaceae	(family):	1	Nitrosomonas	(genus):	1
102	14479	0.603818	HC3	T16			14/14				Bacteria	(superkingdom):	1	Proteobacteria	(phylum):	1	Betaproteobacteria	(class):	1	Nitrosomonadales	(order):	1	Nitrosomonadaceae	(family):	1	Nitrosomonas	(genus):	1
106	14046	0.61786	HC3	T16			13/14				Bacteria	(superkingdom):	1	Proteobacteria	(phylum):	0.87	Betaproteobacteria	(class):	0.78	Nitrosomonadales	(order):	0.78	Nitrosomonadaceae	(family):	0.78	Nitrosomonas	(genus):	0.78
107	13998	0.511787	HC3	T16			17/17				Bacteria	(superkingdom):	1	Proteobacteria	(phylum):	1	Betaproteobacteria	(class):	1	Nitrosomonadales	(order):	1	Nitrosomonadaceae	(family):	1	Nitrosomonas	(genus):	1
109	13815	0.738384	HC3	T16			11/13				Bacteria	(superkingdom):	1	Proteobacteria	(phylum):	0.86	Betaproteobacteria	(class):	0.84	Nitrosomonadales	(order):	0.84
10	46169	0.576973	HC3	T16			48/49				Bacteria	(superkingdom):	1	Proteobacteria	(phylum):	0.91	Betaproteobacteria	(class):	0.9	Nitrosomonadales	(order):	0.9	Nitrosomonadaceae	(family):	0.9	Nitrosomonas	(genus):	0.86
113	13632	0.666642	HC3	T16			11/11				Bacteria	(superkingdom):	1	Proteobacteria	(phylum):	1	Betaproteobacteria	(class):	1	Nitrosomonadales	(order):	1	Nitrosomonadaceae	(family):	1	Nitrosomonas	(genus):	0.94	Nitrosomonas	stercoris	(species):	0.81
114	13616	0.576173	HC3	T16			14/14				Bacteria	(superkingdom):	1	Proteobacteria	(phylum):	1	Betaproteobacteria	(class):	1	Nitrosomonadales	(order):	1	Nitrosomonadaceae	(family):	1	Nitrosomonas	(genus):	1
115	13596	0.458906	HC3	T16			14/14				Bacteria	(superkingdom):	1	Proteobacteria	(phylum):	1	Betaproteobacteria	(class):	1	Nitrosomonadales	(order):	1	Nitrosomonadaceae	(family):	1	Nitrosomonas	(genus):	0.96
118	13255	0.679007	HC3	T16			15/16				Bacteria	(superkingdom):	1	Proteobacteria	(phylum):	0.98	Betaproteobacteria	(class):	0.89	Nitrosomonadales	(order):	0.83	Nitrosomonadaceae	(family):	0.83	Nitrosomonas	(genus):	0.83
119	13239	0.553691	HC3	T16			12/13				Bacteria	(superkingdom):	1	Proteobacteria	(phylum):	1	Betaproteobacteria	(class):	0.94	Nitrosomonadales	(order):	0.94	Nitrosomonadaceae	(family):	0.78	Nitrosomonas	(genus):	0.78
11	44916	0.616446	HC3	T16			40/41				Bacteria	(superkingdom):	1	Proteobacteria	(phylum):	0.96	Betaproteobacteria	(class):	0.96	Nitrosomonadales	(order):	0.96	Nitrosomonadaceae	(family):	0.96	Nitrosomonas	(genus):	0.96
121	13162	0.533794	HC3	T16			14/15				Bacteria	(superkingdom):	1	Proteobacteria	(phylum):	0.97	Betaproteobacteria	(class):	0.97	Nitrosomonadales	(order):	0.97	Nitrosomonadaceae	(family):	0.92	Nitrosomonas	(genus):	0.72
123	12776	0.508024	HC3	T16			13/14				Bacteria	(superkingdom):	1	Proteobacteria	(phylum):	1	Betaproteobacteria	(class):	0.95	Nitrosomonadales	(order):	0.93	Nitrosomonadaceae	(family):	0.93	Nitrosomonas	(genus):	0.93
124	12746	0.504319	HC3	T16			16/16				Bacteria	(superkingdom):	1	Proteobacteria	(phylum):	0.98	Betaproteobacteria	(class):	0.92	Nitrosomonadales	(order):	0.92	Nitrosomonadaceae	(family):	0.92	Nitrosomonas	(genus):	0.92
125	12638	0.562465	HC3	T16			11/11				Bacteria	(superkingdom):	1	Proteobacteria	(phylum):	0.96	Betaproteobacteria	(class):	0.9	Nitrosomonadales	(order):	0.9	Nitrosomonadaceae	(family):	0.9	Nitrosomonas	(genus):	0.9
128	12443	0.63178	HC3	T16			14/14				Bacteria	(superkingdom):	1	Proteobacteria	(phylum):	0.95	Betaproteobacteria	(class):	0.95	Burkholderiales	(order):	0.95	Comamonadaceae	(family):	0.95	Acidovorax	(genus):	0.73	unclassified	Acidovorax	(no	rank):	0.73	Acidovorax	sp.	SCN	68-22	(species):	0.73
12	43628	0.574745	HC3	T16			39/43				Bacteria	(superkingdom):	0.96	Proteobacteria	(phylum):	0.95	Betaproteobacteria	(class):	0.86	Nitrosomonadales	(order):	0.86	Nitrosomonadaceae	(family):	0.86	Nitrosomonas	(genus):	0.86
134	11886	0.57777	HC3	T16			6/7				Bacteria	(superkingdom):	0.99	Proteobacteria	(phylum):	0.83
135	11879	7.36938	HC3	T16			3/19
140	11679	0.618854	HC3	T16			13/13				Bacteria	(superkingdom):	1	Proteobacteria	(phylum):	1	Betaproteobacteria	(class):	0.98	Nitrosomonadales	(order):	0.98	Nitrosomonadaceae	(family):	0.98	Nitrosomonas	(genus):	0.98
142	11291	0.6134	HC3	T16			9/10				Bacteria	(superkingdom):	1	Proteobacteria	(phylum):	0.81
144	11241	0.636854	HC3	T16			15/15				Bacteria	(superkingdom):	1	Proteobacteria	(phylum):	0.98	Betaproteobacteria	(class):	0.93	Nitrosomonadales	(order):	0.89	Nitrosomonadaceae	(family):	0.89	Nitrosomonas	(genus):	0.89
149	11019	0.587863	HC3	T16			9/10				Bacteria	(superkingdom):	1	Proteobacteria	(phylum):	1	Betaproteobacteria	(class):	1	Nitrosomonadales	(order):	1	Nitrosomonadaceae	(family):	1	Nitrosomonas	(genus):	1
153	10906	0.602468	HC3	T16			9/9				Bacteria	(superkingdom):	1	Proteobacteria	(phylum):	1	Betaproteobacteria	(class):	1	Nitrosomonadales	(order):	1	Nitrosomonadaceae	(family):	1	Nitrosomonas	(genus):	1
159	10650	0.527321	HC3	T16			19/19				Bacteria	(superkingdom):	1	Proteobacteria	(phylum):	0.98
15	34762	0.552534	HC3	T16			34/34				Bacteria	(superkingdom):	1	Proteobacteria	(phylum):	1	Betaproteobacteria	(class):	0.97	Nitrosomonadales	(order):	0.97	Nitrosomonadaceae	(family):	0.97	Nitrosomonas	(genus):	0.97
160	10549	0.698043	HC3	T16			1/2				Bacteria	(superkingdom):	1	Proteobacteria	(phylum):	1
162	10514	0.60595	HC3	T16			12/13				Bacteria	(superkingdom):	1	Proteobacteria	(phylum):	1	Betaproteobacteria	(class):	0.81	Nitrosomonadales	(order):	0.81	Nitrosomonadaceae	(family):	0.81	Nitrosomonas	(genus):	0.81
163	10508	0.54725	HC3	T16			11/11				Bacteria	(superkingdom):	1	Proteobacteria	(phylum):	0.99	Betaproteobacteria	(class):	0.95	Nitrosomonadales	(order):	0.95	Nitrosomonadaceae	(family):	0.95	Nitrosomonas	(genus):	0.95
165	10342	0.615174	HC3	T16			15/16				Bacteria	(superkingdom):	1	Proteobacteria	(phylum):	0.85	Betaproteobacteria	(class):	0.54
167	10298	0.561498	HC3	T16			10/10				Bacteria	(superkingdom):	0.96	Proteobacteria	(phylum):	0.96	Betaproteobacteria	(class):	0.89	Nitrosomonadales	(order):	0.89	Nitrosomonadaceae	(family):	0.89	Nitrosomonas	(genus):	0.89
16	34717	0.623244	HC3	T16			35/36				Bacteria	(superkingdom):	1	Proteobacteria	(phylum):	0.95	Betaproteobacteria	(class):	0.83	Nitrosomonadales	(order):	0.78	Nitrosomonadaceae	(family):	0.75	Nitrosomonas	(genus):	0.75
171	10182	0.668324	HC3	T16			10/10				Bacteria	(superkingdom):	1	Proteobacteria	(phylum):	0.94	Betaproteobacteria	(class):	0.83	Nitrosomonadales	(order):	0.72	Nitrosomonadaceae	(family):	0.72	Nitrosomonas	(genus):	0.72
173	10027	0.666162	HC3	T16			13/14				Bacteria	(superkingdom):	1	Proteobacteria	(phylum):	0.95	Betaproteobacteria	(class):	0.64	Nitrosomonadales	(order):	0.59	Nitrosomonadaceae	(family):	0.59
17	34511	0.619649	HC3	T16			34/37				Bacteria	(superkingdom):	1	Proteobacteria	(phylum):	0.83	Betaproteobacteria	(class):	0.75	Nitrosomonadales	(order):	0.75	Nitrosomonadaceae	(family):	0.75	Nitrosomonas	(genus):	0.75
18	34338	0.538365	HC3	T16			32/33				Bacteria	(superkingdom):	1	Proteobacteria	(phylum):	0.98	Betaproteobacteria	(class):	0.94	Nitrosomonadales	(order):	0.91	Nitrosomonadaceae	(family):	0.66	Nitrosomonas	(genus):	0.66
19	34271	0.666501	HC3	T16			52/52				Bacteria	(superkingdom):	0.94	Proteobacteria	(phylum):	0.89	Betaproteobacteria	(class):	0.84	Nitrosomonadales	(order):	0.83	Nitrosomonadaceae	(family):	0.83	Nitrosomonas	(genus):	0.83
20	34134	0.566295	HC3	T16			29/30				Bacteria	(superkingdom):	1	Proteobacteria	(phylum):	1	Betaproteobacteria	(class):	1	Nitrosomonadales	(order):	1	Nitrosomonadaceae	(family):	1	Nitrosomonas	(genus):	1
22	32265	0.534725	HC3	T16			31/32				Bacteria	(superkingdom):	1	Proteobacteria	(phylum):	0.95	Betaproteobacteria	(class):	0.87	Nitrosomonadales	(order):	0.78	Nitrosomonadaceae	(family):	0.78	Nitrosomonas	(genus):	0.78
23	30788	0.518835	HC3	T16			31/31				Bacteria	(superkingdom):	1	Proteobacteria	(phylum):	0.97	Betaproteobacteria	(class):	0.73	Nitrosomonadales	(order):	0.71	Nitrosomonadaceae	(family):	0.54	Nitrosomonas	(genus):	0.54
24	28733	0.675033	HC3	T16			26/27				Bacteria	(superkingdom):	1	Proteobacteria	(phylum):	1	Betaproteobacteria	(class):	0.98	Nitrosomonadales	(order):	0.98	Nitrosomonadaceae	(family):	0.98	Nitrosomonas	(genus):	0.98
25	28306	0.571347	HC3	T16			24/24				Bacteria	(superkingdom):	1	Proteobacteria	(phylum):	1	Betaproteobacteria	(class):	1	Nitrosomonadales	(order):	0.95	Nitrosomonadaceae	(family):	0.95	Nitrosomonas	(genus):	0.95
27	28222	0.563054	HC3	T16			23/23				Bacteria	(superkingdom):	1	Proteobacteria	(phylum):	1	Betaproteobacteria	(class):	0.92	Nitrosomonadales	(order):	0.92	Nitrosomonadaceae	(family):	0.92	Nitrosomonas	(genus):	0.92
28	28109	0.600314	HC3	T16			28/30				Bacteria	(superkingdom):	1	Proteobacteria	(phylum):	0.95	Betaproteobacteria	(class):	0.85	Nitrosomonadales	(order):	0.85	Nitrosomonadaceae	(family):	0.85	Nitrosomonas	(genus):	0.82
29	26728	0.54919	HC3	T16			23/24				Bacteria	(superkingdom):	1	Proteobacteria	(phylum):	1	Betaproteobacteria	(class):	0.95	Nitrosomonadales	(order):	0.95	Nitrosomonadaceae	(family):	0.95	Nitrosomonas	(genus):	0.94
31	26390	6.49652	HC3	T16			14/19
32	26102	0.573282	HC3	T16			25/26				Bacteria	(superkingdom):	1	Proteobacteria	(phylum):	0.99	Betaproteobacteria	(class):	0.99	Nitrosomonadales	(order):	0.99	Nitrosomonadaceae	(family):	0.99	Nitrosomonas	(genus):	0.99
34	25543	0.614928	HC3	T16			30/31				Bacteria	(superkingdom):	1	Proteobacteria	(phylum):	1	Betaproteobacteria	(class):	1	Nitrosomonadales	(order):	1	Nitrosomonadaceae	(family):	0.97	Nitrosomonas	(genus):	0.92
35	25460	0.585205	HC3	T16			24/27				Bacteria	(superkingdom):	1	Proteobacteria	(phylum):	0.94	Betaproteobacteria	(class):	0.79	Nitrosomonadales	(order):	0.79	Nitrosomonadaceae	(family):	0.79	Nitrosomonas	(genus):	0.79
36	24405	0.522695	HC3	T16			22/22				Bacteria	(superkingdom):	0.89	Proteobacteria	(phylum):	0.87	Betaproteobacteria	(class):	0.8	Nitrosomonadales	(order):	0.69	Nitrosomonadaceae	(family):	0.69	Nitrosomonas	(genus):	0.69
37	23676	0.563803	HC3	T16			30/30				Bacteria	(superkingdom):	1	Proteobacteria	(phylum):	1	Betaproteobacteria	(class):	1	Nitrosomonadales	(order):	1	Nitrosomonadaceae	(family):	1	Nitrosomonas	(genus):	1
39	23137	0.701565	HC3	T16			19/21				Bacteria	(superkingdom):	1	Proteobacteria	(phylum):	1	Betaproteobacteria	(class):	0.98	Nitrosomonadales	(order):	0.93	Nitrosomonadaceae	(family):	0.93	Nitrosomonas	(genus):	0.93
46	21397	0.595393	HC3	T16			23/23				Bacteria	(superkingdom):	1	Proteobacteria	(phylum):	1	Betaproteobacteria	(class):	0.88	Nitrosomonadales	(order):	0.88	Nitrosomonadaceae	(family):	0.88	Nitrosomonas	(genus):	0.88
48	20797	0.511901	HC3	T16			22/22				Bacteria	(superkingdom):	1	Proteobacteria	(phylum):	0.94	Betaproteobacteria	(class):	0.81	Nitrosomonadales	(order):	0.8	Nitrosomonadaceae	(family):	0.73	Nitrosomonas	(genus):	0.73
49	20300	0.586378	HC3	T16			29/31				Bacteria	(superkingdom):	0.96	Proteobacteria	(phylum):	0.86	Betaproteobacteria	(class):	0.83	Nitrosomonadales	(order):	0.82	Nitrosomonadaceae	(family):	0.76	Nitrosomonas	(genus):	0.76
51	19785	0.561095	HC3	T16			19/20				Bacteria	(superkingdom):	1	Proteobacteria	(phylum):	1	Betaproteobacteria	(class):	0.86	Nitrosomonadales	(order):	0.76	Nitrosomonadaceae	(family):	0.76	Nitrosomonas	(genus):	0.76
55	19684	0.463261	HC3	T16			16/16				Bacteria	(superkingdom):	1	Proteobacteria	(phylum):	1	Betaproteobacteria	(class):	1	Nitrosomonadales	(order):	1	Nitrosomonadaceae	(family):	1	Nitrosomonas	(genus):	1
56	19616	0.671661	HC3	T16			22/22				Bacteria	(superkingdom):	1	Proteobacteria	(phylum):	0.99	Betaproteobacteria	(class):	0.68
57	19570	0.588438	HC3	T16			21/21				Bacteria	(superkingdom):	1	Proteobacteria	(phylum):	0.89	Betaproteobacteria	(class):	0.78	Nitrosomonadales	(order):	0.76	Nitrosomonadaceae	(family):	0.76	Nitrosomonas	(genus):	0.76
58	19319	0.582326	HC3	T16			16/17				Bacteria	(superkingdom):	1	Proteobacteria	(phylum):	0.94	Betaproteobacteria	(class):	0.83	Nitrosomonadales	(order):	0.83	Nitrosomonadaceae	(family):	0.83	Nitrosomonas	(genus):	0.68
59	19278	0.664143	HC3	T16			12/14				Bacteria	(superkingdom):	1	Proteobacteria	(phylum):	1	Betaproteobacteria	(class):	1	Nitrosomonadales	(order):	1	Nitrosomonadaceae	(family):	1	Nitrosomonas	(genus):	1
5	58113	0.617028	HC3	T16			66/67				Bacteria	(superkingdom):	1	Proteobacteria	(phylum):	1	Betaproteobacteria	(class):	0.96	Nitrosomonadales	(order):	0.94	Nitrosomonadaceae	(family):	0.93	Nitrosomonas	(genus):	0.93
62	18707	0.610334	HC3	T16			18/20				Bacteria	(superkingdom):	1	Proteobacteria	(phylum):	0.94	Betaproteobacteria	(class):	0.82	Nitrosomonadales	(order):	0.82
64	18634	0.514562	HC3	T16			18/18				Bacteria	(superkingdom):	1	Proteobacteria	(phylum):	1	Betaproteobacteria	(class):	0.99	Nitrosomonadales	(order):	0.99	Nitrosomonadaceae	(family):	0.99	Nitrosomonas	(genus):	0.99
66	18404	0.609947	HC3	T16			16/16				Bacteria	(superkingdom):	1	Proteobacteria	(phylum):	1	Betaproteobacteria	(class):	1	Nitrosomonadales	(order):	1	Nitrosomonadaceae	(family):	1	Nitrosomonas	(genus):	1
68	18394	6.45366	HC3	T16			19/34
73	17475	0.547902	HC3	T16			16/16				Bacteria	(superkingdom):	1	Proteobacteria	(phylum):	0.91	Betaproteobacteria	(class):	0.75	Nitrosomonadales	(order):	0.75	Nitrosomonadaceae	(family):	0.75	Nitrosomonas	(genus):	0.68
77	16991	0.510436	HC3	T16			18/18				Bacteria	(superkingdom):	1	Proteobacteria	(phylum):	1	Betaproteobacteria	(class):	1	Nitrosomonadales	(order):	1	Nitrosomonadaceae	(family):	1	Nitrosomonas	(genus):	1
78	16838	0.572976	HC3	T16			13/13				Bacteria	(superkingdom):	1	Proteobacteria	(phylum):	1	Betaproteobacteria	(class):	1	Nitrosomonadales	(order):	0.92	Nitrosomonadaceae	(family):	0.92	Nitrosomonas	(genus):	0.86
85	16206	0.630325	HC3	T16			20/20				Bacteria	(superkingdom):	1	Proteobacteria	(phylum):	1	Betaproteobacteria	(class):	0.78	Nitrosomonadales	(order):	0.72	Nitrosomonadaceae	(family):	0.72	Nitrosomonas	(genus):	0.72
87	16169	0.587957	HC3	T16			9/9				Bacteria	(superkingdom):	1	Proteobacteria	(phylum):	1	Betaproteobacteria	(class):	0.95	Nitrosomonadales	(order):	0.95	Nitrosomonadaceae	(family):	0.95	Nitrosomonas	(genus):	0.83
88	15861	0.520656	HC3	T16			16/16				Bacteria	(superkingdom):	1	Proteobacteria	(phylum):	1	Betaproteobacteria	(class):	1	Nitrosomonadales	(order):	1	Nitrosomonadaceae	(family):	1	Nitrosomonas	(genus):	1
89	15636	0.568444	HC3	T16			16/16				Bacteria	(superkingdom):	1	Proteobacteria	(phylum):	1	Betaproteobacteria	(class):	1	Nitrosomonadales	(order):	1	Nitrosomonadaceae	(family):	1	Nitrosomonas	(genus):	1
90	15578	0.540483	HC3	T16			14/15				Bacteria	(superkingdom):	1	Proteobacteria	(phylum):	0.97	Betaproteobacteria	(class):	0.97	Nitrosomonadales	(order):	0.97	Nitrosomonadaceae	(family):	0.7	Nitrosomonas	(genus):	0.6
91	15541	0.707668	HC3	T16			21/21				Bacteria	(superkingdom):	1	Proteobacteria	(phylum):	0.97	Betaproteobacteria	(class):	0.97	Nitrosomonadales	(order):	0.88	Nitrosomonadaceae	(family):	0.88	Nitrosomonas	(genus):	0.88
92	15529	0.378847	HC3	T16			22/22				Bacteria	(superkingdom):	1	Proteobacteria	(phylum):	0.93
95	15109	0.619543	HC3	T16			14/15				Bacteria	(superkingdom):	1	Proteobacteria	(phylum):	1	Betaproteobacteria	(class):	1	Nitrosomonadales	(order):	1	Nitrosomonadaceae	(family):	1	Nitrosomonas	(genus):	1
98	14918	0.633358	HC3	T16			17/17				Bacteria	(superkingdom):	1	Proteobacteria	(phylum):	1	Betaproteobacteria	(class):	1	Nitrosomonadales	(order):	1	Nitrosomonadaceae	(family):	1	Nitrosomonas	(genus):	1
9	49547	0.602428	HC3	T16			46/46				Bacteria	(superkingdom):	1	Proteobacteria	(phylum):	0.99	Betaproteobacteria	(class):	0.96	Nitrosomonadales	(order):	0.95	Nitrosomonadaceae	(family):	0.92	Nitrosomonas	(genus):	0.9
10	66046	5.49543	HC3	T20			60/62				Bacteria	(superkingdom):	1	Proteobacteria	(phylum):	1	Betaproteobacteria	(class):	0.96	Nitrosomonadales	(order):	0.95	Nitrosomonadaceae	(family):	0.95	Nitrosomonas	(genus):	0.94
110	14461	1.86333	HC3	T20			18/18				Bacteria	(superkingdom):	1	Proteobacteria	(phylum):	0.98
112	14150	0.486486	HC3	T20			13/13				Bacteria	(superkingdom):	1	Proteobacteria	(phylum):	1	Gammaproteobacteria	(class):	1	Xanthomonadales	(order):	1	Xanthomonadaceae	(family):	1	Stenotrophomonas	(genus):	0.87
113	14141	0.50528	HC3	T20			12/14				Bacteria	(superkingdom):	0.89	Proteobacteria	(phylum):	0.89	Betaproteobacteria	(class):	0.69	Burkholderiales	(order):	0.69
114	14098	5.4198	HC3	T20			12/12				Bacteria	(superkingdom):	1	Proteobacteria	(phylum):	0.89	Betaproteobacteria	(class):	0.81	Nitrosomonadales	(order):	0.81	Nitrosomonadaceae	(family):	0.81	Nitrosomonas	(genus):	0.81
11	65480	4.58804	HC3	T20			72/72				Bacteria	(superkingdom):	1	Proteobacteria	(phylum):	1	Betaproteobacteria	(class):	0.93	Nitrosomonadales	(order):	0.87	Nitrosomonadaceae	(family):	0.87	Nitrosomonas	(genus):	0.87
120	13448	0.420164	HC3	T20			9/10				Bacteria	(superkingdom):	1	Proteobacteria	(phylum):	1	Betaproteobacteria	(class):	0.63	Burkholderiales	(order):	0.6
122	13331	4.89473	HC3	T20			13/14				Bacteria	(superkingdom):	1	Proteobacteria	(phylum):	1	Betaproteobacteria	(class):	1	Nitrosomonadales	(order):	1	Nitrosomonadaceae	(family):	1	Nitrosomonas	(genus):	0.95
127	12913	4.94408	HC3	T20			13/14				Bacteria	(superkingdom):	1	Proteobacteria	(phylum):	1	Betaproteobacteria	(class):	1	Nitrosomonadales	(order):	1	Nitrosomonadaceae	(family):	1	Nitrosomonas	(genus):	0.98
12	64764	5.11602	HC3	T20			53/58				Bacteria	(superkingdom):	0.97	Proteobacteria	(phylum):	0.96	Betaproteobacteria	(class):	0.86	Nitrosomonadales	(order):	0.86	Nitrosomonadaceae	(family):	0.86	Nitrosomonas	(genus):	0.86
130	12835	5.02809	HC3	T20			17/17				Bacteria	(superkingdom):	1	Proteobacteria	(phylum):	0.98	Betaproteobacteria	(class):	0.94	Nitrosomonadales	(order):	0.91	Nitrosomonadaceae	(family):	0.91	Nitrosomonas	(genus):	0.91
137	12522	4.74449	HC3	T20			8/9				Bacteria	(superkingdom):	1	Proteobacteria	(phylum):	0.96	Betaproteobacteria	(class):	0.96	Nitrosomonadales	(order):	0.96	Nitrosomonadaceae	(family):	0.96	Nitrosomonas	(genus):	0.96
138	12219	5.48784	HC3	T20			10/10				Bacteria	(superkingdom):	1	Proteobacteria	(phylum):	1	Betaproteobacteria	(class):	1	Nitrosomonadales	(order):	1	Nitrosomonadaceae	(family):	0.88	Nitrosomonas	(genus):	0.88
139	12215	0.697634	HC3	T20			11/11				Bacteria	(superkingdom):	1	Terrabacteria	group	(clade):	0.58	Firmicutes	(phylum):	0.58	Bacilli	(class):	0.52	Bacillales	(order):	0.52
13	64494	4.93685	HC3	T20			63/65				Bacteria	(superkingdom):	0.98	Proteobacteria	(phylum):	0.98	Betaproteobacteria	(class):	0.91	Nitrosomonadales	(order):	0.91	Nitrosomonadaceae	(family):	0.91	Nitrosomonas	(genus):	0.91
14	61578	5.01741	HC3	T20			59/59				Bacteria	(superkingdom):	1	Proteobacteria	(phylum):	0.97	Betaproteobacteria	(class):	0.88	Nitrosomonadales	(order):	0.85	Nitrosomonadaceae	(family):	0.83	Nitrosomonas	(genus):	0.83
151	11773	0.698094	HC3	T20			14/14				Bacteria	(superkingdom):	1	Proteobacteria	(phylum):	1	Gammaproteobacteria	(class):	1	Xanthomonadales	(order):	1	Xanthomonadaceae	(family):	1	Stenotrophomonas	(genus):	0.98
155	11438	4.39908	HC3	T20			12/12				Bacteria	(superkingdom):	1	Proteobacteria	(phylum):	1	Betaproteobacteria	(class):	1	Nitrosomonadales	(order):	1	Nitrosomonadaceae	(family):	1	Nitrosomonas	(genus):	1
157	11403	1.05534	HC3	T20			11/11				Bacteria	(superkingdom):	1	Proteobacteria	(phylum):	1	Betaproteobacteria	(class):	1	Burkholderiales	(order):	1	Comamonadaceae	(family):	1	Simplicispira	(genus):	1	Simplicispira	suum	(species):	0.69
158	11389	0.669863	HC3	T20			18/22				Bacteria	(superkingdom):	1	Proteobacteria	(phylum):	0.91	Gammaproteobacteria	(class):	0.91	Xanthomonadales	(order):	0.91	Xanthomonadaceae	(family):	0.89	Stenotrophomonas	(genus):	0.83
15	10291	0.444018	HC3	T24			11/11				Bacteria	(superkingdom):	1	Proteobacteria	(phylum):	0.87	Betaproteobacteria	(class):	0.63	Burkholderiales	(order):	0.63
15	60746	5.09266	HC3	T20			58/58				Bacteria	(superkingdom):	0.96	Proteobacteria	(phylum):	0.9	Betaproteobacteria	(class):	0.82	Nitrosomonadales	(order):	0.78	Nitrosomonadaceae	(family):	0.78	Nitrosomonas	(genus):	0.78
165	11112	5.33136	HC3	T20			8/9				Bacteria	(superkingdom):	1	Proteobacteria	(phylum):	1	Betaproteobacteria	(class):	1	Nitrosomonadales	(order):	1	Nitrosomonadaceae	(family):	1	Nitrosomonas	(genus):	1
169	11001	4.84642	HC3	T20			9/9				Bacteria	(superkingdom):	1	Proteobacteria	(phylum):	1	Betaproteobacteria	(class):	1	Nitrosomonadales	(order):	1	Nitrosomonadaceae	(family):	1	Nitrosomonas	(genus):	1
16	55192	5.41983	HC3	T20			47/49				Bacteria	(superkingdom):	1	Proteobacteria	(phylum):	0.92	Betaproteobacteria	(class):	0.87	Nitrosomonadales	(order):	0.87	Nitrosomonadaceae	(family):	0.87	Nitrosomonas	(genus):	0.8
170	10953	0.499076	HC3	T20			13/13				Bacteria	(superkingdom):	1	Proteobacteria	(phylum):	1	Betaproteobacteria	(class):	1	Burkholderiales	(order):	1
171	10949	4.54029	HC3	T20			11/15				Bacteria	(superkingdom):	1	Proteobacteria	(phylum):	0.94
175	10746	0.326302	HC3	T20			10/10				Bacteria	(superkingdom):	1	Proteobacteria	(phylum):	0.95	Betaproteobacteria	(class):	0.87	Burkholderiales	(order):	0.76
176	10712	4.2564	HC3	T20			9/9				Bacteria	(superkingdom):	1	Proteobacteria	(phylum):	1	Betaproteobacteria	(class):	1	Nitrosomonadales	(order):	0.9	Nitrosomonadaceae	(family):	0.76	Nitrosomonas	(genus):	0.76
178	10633	4.95412	HC3	T20			6/6				Bacteria	(superkingdom):	1	Proteobacteria	(phylum):	1	Betaproteobacteria	(class):	0.88	Nitrosomonadales	(order):	0.88	Nitrosomonadaceae	(family):	0.53	Nitrosomonas	(genus):	0.53
17	55183	5.12135	HC3	T20			50/50				Bacteria	(superkingdom):	1	Proteobacteria	(phylum):	0.99	Betaproteobacteria	(class):	0.9	Nitrosomonadales	(order):	0.89	Nitrosomonadaceae	(family):	0.87	Nitrosomonas	(genus):	0.85
185	10379	4.90012	HC3	T20			15/15				Bacteria	(superkingdom):	1	Proteobacteria	(phylum):	0.96	Betaproteobacteria	(class):	0.69	Nitrosomonadales	(order):	0.64	Nitrosomonadaceae	(family):	0.64
186	10379	0.982345	HC3	T20			10/10				Bacteria	(superkingdom):	1	Proteobacteria	(phylum):	0.74
18	54975	5.81458	HC3	T20			21/26				Bacteria	(superkingdom):	0.98	Proteobacteria	(phylum):	0.78
192	10221	0.89677	HC3	T20			14/14				Bacteria	(superkingdom):	1	Proteobacteria	(phylum):	0.89
194	10133	0.527783	HC3	T20			6/6				Bacteria	(superkingdom):	1	Proteobacteria	(phylum):	0.98	Betaproteobacteria	(class):	0.92	Burkholderiales	(order):	0.92	Burkholderiales	genera	incertae	sedis	(no	rank):	0.92	Roseateles	(genus):	0.92	Roseateles	aquatilis	(species):	0.92
19	53056	5.15081	HC3	T20			44/47				Bacteria	(superkingdom):	1	Proteobacteria	(phylum):	0.97	Betaproteobacteria	(class):	0.96	Nitrosomonadales	(order):	0.96	Nitrosomonadaceae	(family):	0.96	Nitrosomonas	(genus):	0.96
1	136684	5.05751	HC3	T20			119/122				Bacteria	(superkingdom):	1	Proteobacteria	(phylum):	0.98	Betaproteobacteria	(class):	0.96	Nitrosomonadales	(order):	0.95	Nitrosomonadaceae	(family):	0.95	Nitrosomonas	(genus):	0.95
1	27060	17.2054	HC3	T2			18/47
20	51909	5.22838	HC3	T20			66/67				Bacteria	(superkingdom):	0.95	Proteobacteria	(phylum):	0.84	Betaproteobacteria	(class):	0.71	Nitrosomonadales	(order):	0.69	Nitrosomonadaceae	(family):	0.68	Nitrosomonas	(genus):	0.68
22	49806	4.59343	HC3	T20			51/51				Bacteria	(superkingdom):	1	Proteobacteria	(phylum):	1	Betaproteobacteria	(class):	0.89	Nitrosomonadales	(order):	0.8	Nitrosomonadaceae	(family):	0.8	Nitrosomonas	(genus):	0.8
23	49075	4.63733	HC3	T20			47/48				Bacteria	(superkingdom):	0.99	Proteobacteria	(phylum):	0.94	Betaproteobacteria	(class):	0.81	Nitrosomonadales	(order):	0.8	Nitrosomonadaceae	(family):	0.8	Nitrosomonas	(genus):	0.8
24	48438	5.39384	HC3	T20			33/33				Bacteria	(superkingdom):	1	Proteobacteria	(phylum):	0.94	Betaproteobacteria	(class):	0.62	Nitrosomonadales	(order):	0.61	Nitrosomonadaceae	(family):	0.61	Nitrosomonas	(genus):	0.61
26	43697	5.5193	HC3	T20			41/46				Bacteria	(superkingdom):	1	Proteobacteria	(phylum):	0.82	Betaproteobacteria	(class):	0.76	Nitrosomonadales	(order):	0.76	Nitrosomonadaceae	(family):	0.76	Nitrosomonas	(genus):	0.76
27	42504	4.64653	HC3	T20			44/44				Bacteria	(superkingdom):	1	Proteobacteria	(phylum):	0.95	Betaproteobacteria	(class):	0.89	Nitrosomonadales	(order):	0.86	Nitrosomonadaceae	(family):	0.82	Nitrosomonas	(genus):	0.82
28	40310	4.23632	HC3	T20			36/37				Bacteria	(superkingdom):	1	Proteobacteria	(phylum):	0.98	Betaproteobacteria	(class):	0.92	Nitrosomonadales	(order):	0.92	Nitrosomonadaceae	(family):	0.92	Nitrosomonas	(genus):	0.92
29	40296	5.06824	HC3	T20			37/38				Bacteria	(superkingdom):	1	Proteobacteria	(phylum):	1	Betaproteobacteria	(class):	0.92	Nitrosomonadales	(order):	0.92	Nitrosomonadaceae	(family):	0.92	Nitrosomonas	(genus):	0.92
2	119431	5.21168	HC3	T20			116/123				Bacteria	(superkingdom):	0.98	Proteobacteria	(phylum):	0.94	Betaproteobacteria	(class):	0.83	Nitrosomonadales	(order):	0.8	Nitrosomonadaceae	(family):	0.74	Nitrosomonas	(genus):	0.73
2	26355	16.7413	HC3	T2			14/19
30	40214	5.10585	HC3	T20			35/36				Bacteria	(superkingdom):	1	Proteobacteria	(phylum):	0.82
31	34996	4.74221	HC3	T20			34/36				Bacteria	(superkingdom):	1	Proteobacteria	(phylum):	1	Betaproteobacteria	(class):	1	Nitrosomonadales	(order):	0.96	Nitrosomonadaceae	(family):	0.96	Nitrosomonas	(genus):	0.96
32	34982	4.94586	HC3	T20			33/33				Bacteria	(superkingdom):	1	Proteobacteria	(phylum):	1	Betaproteobacteria	(class):	0.93	Nitrosomonadales	(order):	0.93	Nitrosomonadaceae	(family):	0.93	Nitrosomonas	(genus):	0.82
33	34357	4.75107	HC3	T20			32/32				Bacteria	(superkingdom):	1	Proteobacteria	(phylum):	0.96	Betaproteobacteria	(class):	0.92	Nitrosomonadales	(order):	0.91	Nitrosomonadaceae	(family):	0.66	Nitrosomonas	(genus):	0.66
34	34297	5.10076	HC3	T20			28/29				Bacteria	(superkingdom):	1	Proteobacteria	(phylum):	1	Betaproteobacteria	(class):	0.99	Nitrosomonadales	(order):	0.99	Nitrosomonadaceae	(family):	0.99	Nitrosomonas	(genus):	0.99
35	34282	5.25253	HC3	T20			25/28				Bacteria	(superkingdom):	1	Proteobacteria	(phylum):	0.98	Betaproteobacteria	(class):	0.89	Nitrosomonadales	(order):	0.89	Nitrosomonadaceae	(family):	0.89	Nitrosomonas	(genus):	0.88
38	32582	4.9796	HC3	T20			35/35				Bacteria	(superkingdom):	1	Proteobacteria	(phylum):	0.99	Betaproteobacteria	(class):	0.97	Nitrosomonadales	(order):	0.96	Nitrosomonadaceae	(family):	0.96	Nitrosomonas	(genus):	0.96
39	32420	5.23045	HC3	T20			26/26				Bacteria	(superkingdom):	1	Proteobacteria	(phylum):	1	Betaproteobacteria	(class):	0.94	Nitrosomonadales	(order):	0.84	Nitrosomonadaceae	(family):	0.84	Nitrosomonas	(genus):	0.84
3	115636	4.97526	HC3	T20			100/101				Bacteria	(superkingdom):	1	Proteobacteria	(phylum):	0.98	Betaproteobacteria	(class):	0.92	Nitrosomonadales	(order):	0.91	Nitrosomonadaceae	(family):	0.91	Nitrosomonas	(genus):	0.89
3	12898	1.32026	HC3	T2			11/11				Bacteria	(superkingdom):	1	Proteobacteria	(phylum):	0.65	Betaproteobacteria	(class):	0.54	Nitrosomonadales	(order):	0.53	Nitrosomonadaceae	(family):	0.53	Nitrosomonas	(genus):	0.53
41	31101	5.15226	HC3	T20			37/39				Bacteria	(superkingdom):	1	Proteobacteria	(phylum):	0.97	Betaproteobacteria	(class):	0.88	Nitrosomonadales	(order):	0.85	Nitrosomonadaceae	(family):	0.85	Nitrosomonas	(genus):	0.84
43	30995	4.42419	HC3	T20			28/28				Bacteria	(superkingdom):	1	Proteobacteria	(phylum):	0.97	Betaproteobacteria	(class):	0.79	Nitrosomonadales	(order):	0.75	Nitrosomonadaceae	(family):	0.6	Nitrosomonas	(genus):	0.6
45	28322	4.99915	HC3	T20			22/22				Bacteria	(superkingdom):	1	Proteobacteria	(phylum):	0.98	Betaproteobacteria	(class):	0.98	Nitrosomonadales	(order):	0.98	Nitrosomonadaceae	(family):	0.98	Nitrosomonas	(genus):	0.98
46	28292	4.78555	HC3	T20			19/19				Bacteria	(superkingdom):	1	Proteobacteria	(phylum):	1	Betaproteobacteria	(class):	0.96	Nitrosomonadales	(order):	0.96	Nitrosomonadaceae	(family):	0.96	Nitrosomonas	(genus):	0.96
48	27984	4.62997	HC3	T20			23/24				Bacteria	(superkingdom):	0.97	Proteobacteria	(phylum):	0.95	Betaproteobacteria	(class):	0.7	Nitrosomonadales	(order):	0.58	Nitrosomonadaceae	(family):	0.58	Nitrosomonas	(genus):	0.58
4	113839	5.2207	HC3	T20			104/108				Bacteria	(superkingdom):	1	Proteobacteria	(phylum):	0.99	Betaproteobacteria	(class):	0.95	Nitrosomonadales	(order):	0.92	Nitrosomonadaceae	(family):	0.9	Nitrosomonas	(genus):	0.9
50	27014	468.093	HC3	T20			18/48
52	26769	487.364	HC3	T20			14/19
56	23212	4.87234	HC3	T20			20/20				Bacteria	(superkingdom):	1	Proteobacteria	(phylum):	0.98	Betaproteobacteria	(class):	0.92	Nitrosomonadales	(order):	0.92	Nitrosomonadaceae	(family):	0.92	Nitrosomonas	(genus):	0.9
5	88010	4.94891	HC3	T20			75/77				Bacteria	(superkingdom):	1	Proteobacteria	(phylum):	0.95	Betaproteobacteria	(class):	0.89	Nitrosomonadales	(order):	0.85	Nitrosomonadaceae	(family):	0.85	Nitrosomonas	(genus):	0.82
60	22093	3.87021	HC3	T20			15/15				Bacteria	(superkingdom):	1	Proteobacteria	(phylum):	1	Betaproteobacteria	(class):	1	Nitrosomonadales	(order):	0.98	Nitrosomonadaceae	(family):	0.91	Nitrosomonas	(genus):	0.91
63	21246	4.17903	HC3	T20			21/21				Bacteria	(superkingdom):	0.93	Proteobacteria	(phylum):	0.84	Betaproteobacteria	(class):	0.8	Nitrosomonadales	(order):	0.8	Nitrosomonadaceae	(family):	0.8	Nitrosomonas	(genus):	0.8
65	21025	5.50727	HC3	T20			21/21				Bacteria	(superkingdom):	1	Proteobacteria	(phylum):	1	Betaproteobacteria	(class):	0.96	Nitrosomonadales	(order):	0.92	Nitrosomonadaceae	(family):	0.92	Nitrosomonas	(genus):	0.92
67	20965	5.33352	HC3	T20			22/22				Bacteria	(superkingdom):	1	Proteobacteria	(phylum):	1	Betaproteobacteria	(class):	0.87	Nitrosomonadales	(order):	0.87	Nitrosomonadaceae	(family):	0.87	Nitrosomonas	(genus):	0.84
68	20739	4.97632	HC3	T20			15/15				Bacteria	(superkingdom):	1	Proteobacteria	(phylum):	0.99	Betaproteobacteria	(class):	0.99	Nitrosomonadales	(order):	0.99	Nitrosomonadaceae	(family):	0.99	Nitrosomonas	(genus):	0.92
6	86706	5.00623	HC3	T20			84/92				Bacteria	(superkingdom):	0.98	Proteobacteria	(phylum):	0.9	Betaproteobacteria	(class):	0.8	Nitrosomonadales	(order):	0.76	Nitrosomonadaceae	(family):	0.75	Nitrosomonas	(genus):	0.73
71	19593	5.68412	HC3	T20			19/19				Bacteria	(superkingdom):	1	Proteobacteria	(phylum):	0.9	Betaproteobacteria	(class):	0.77	Nitrosomonadales	(order):	0.7	Nitrosomonadaceae	(family):	0.55	Nitrosomonas	(genus):	0.55
78	18804	5.28142	HC3	T20			12/13				Bacteria	(superkingdom):	1	Proteobacteria	(phylum):	1	Betaproteobacteria	(class):	1	Nitrosomonadales	(order):	1	Nitrosomonadaceae	(family):	1	Nitrosomonas	(genus):	0.94
79	18776	0.652421	HC3	T20			27/27				Bacteria	(superkingdom):	1	Proteobacteria	(phylum):	0.97	Gammaproteobacteria	(class):	0.95	Xanthomonadales	(order):	0.95	Xanthomonadaceae	(family):	0.95	Stenotrophomonas	(genus):	0.94	unclassified	Stenotrophomonas	(no	rank):	0.7	Stenotrophomonas	sp.	(species):	0.53
7	72384	4.78123	HC3	T20			67/69				Bacteria	(superkingdom):	1	Proteobacteria	(phylum):	0.95	Betaproteobacteria	(class):	0.94	Nitrosomonadales	(order):	0.93	Nitrosomonadaceae	(family):	0.92	Nitrosomonas	(genus):	0.89
83	18132	4.90053	HC3	T20			16/16				Bacteria	(superkingdom):	1	Proteobacteria	(phylum):	1	Betaproteobacteria	(class):	1	Nitrosomonadales	(order):	1	Nitrosomonadaceae	(family):	1	Nitrosomonas	(genus):	1
87	17682	4.62854	HC3	T20			20/21				Bacteria	(superkingdom):	1	Proteobacteria	(phylum):	0.96	Betaproteobacteria	(class):	0.82	Nitrosomonadales	(order):	0.79	Nitrosomonadaceae	(family):	0.79	Nitrosomonas	(genus):	0.79
89	17196	5.09169	HC3	T20			14/15				Bacteria	(superkingdom):	1	Proteobacteria	(phylum):	1	Betaproteobacteria	(class):	0.95	Nitrosomonadales	(order):	0.95	Nitrosomonadaceae	(family):	0.72	Nitrosomonas	(genus):	0.63
8	71778	5.68086	HC3	T20			69/71				Bacteria	(superkingdom):	1	Proteobacteria	(phylum):	0.97	Betaproteobacteria	(class):	0.87	Nitrosomonadales	(order):	0.84	Nitrosomonadaceae	(family):	0.75	Nitrosomonas	(genus):	0.71
94	16147	4.30918	HC3	T20			9/9				Bacteria	(superkingdom):	1	Proteobacteria	(phylum):	1	Betaproteobacteria	(class):	0.95	Nitrosomonadales	(order):	0.95	Nitrosomonadaceae	(family):	0.95	Nitrosomonas	(genus):	0.83
97	15616	4.34547	HC3	T20			16/16				Bacteria	(superkingdom):	1	Proteobacteria	(phylum):	0.92
98	15603	5.94249	HC3	T20			19/21				Bacteria	(superkingdom):	1	Proteobacteria	(phylum):	0.93	Betaproteobacteria	(class):	0.81	Nitrosomonadales	(order):	0.65	Nitrosomonadaceae	(family):	0.65	Nitrosomonas	(genus):	0.65
10	66046	5.49543	HC3	T20			60/62				Bacteria	(superkingdom):	1	Proteobacteria	(phylum):	1	Betaproteobacteria	(class):	0.96	Nitrosomonadales	(order):	0.95	Nitrosomonadaceae	(family):	0.95	Nitrosomonas	(genus):	0.94
110	14461	1.86333	HC3	T20			18/18				Bacteria	(superkingdom):	1	Proteobacteria	(phylum):	0.98
112	14150	0.486486	HC3	T20			13/13				Bacteria	(superkingdom):	1	Proteobacteria	(phylum):	1	Gammaproteobacteria	(class):	1	Xanthomonadales	(order):	1	Xanthomonadaceae	(family):	1	Stenotrophomonas	(genus):	0.87
113	14141	0.50528	HC3	T20			12/14				Bacteria	(superkingdom):	0.89	Proteobacteria	(phylum):	0.89	Betaproteobacteria	(class):	0.69	Burkholderiales	(order):	0.69
114	14098	5.4198	HC3	T20			12/12				Bacteria	(superkingdom):	1	Proteobacteria	(phylum):	0.89	Betaproteobacteria	(class):	0.81	Nitrosomonadales	(order):	0.81	Nitrosomonadaceae	(family):	0.81	Nitrosomonas	(genus):	0.81
11	65480	4.58804	HC3	T20			72/72				Bacteria	(superkingdom):	1	Proteobacteria	(phylum):	1	Betaproteobacteria	(class):	0.93	Nitrosomonadales	(order):	0.87	Nitrosomonadaceae	(family):	0.87	Nitrosomonas	(genus):	0.87
120	13448	0.420164	HC3	T20			9/10				Bacteria	(superkingdom):	1	Proteobacteria	(phylum):	1	Betaproteobacteria	(class):	0.63	Burkholderiales	(order):	0.6
122	13331	4.89473	HC3	T20			13/14				Bacteria	(superkingdom):	1	Proteobacteria	(phylum):	1	Betaproteobacteria	(class):	1	Nitrosomonadales	(order):	1	Nitrosomonadaceae	(family):	1	Nitrosomonas	(genus):	0.95
127	12913	4.94408	HC3	T20			13/14				Bacteria	(superkingdom):	1	Proteobacteria	(phylum):	1	Betaproteobacteria	(class):	1	Nitrosomonadales	(order):	1	Nitrosomonadaceae	(family):	1	Nitrosomonas	(genus):	0.98
12	64764	5.11602	HC3	T20			53/58				Bacteria	(superkingdom):	0.97	Proteobacteria	(phylum):	0.96	Betaproteobacteria	(class):	0.86	Nitrosomonadales	(order):	0.86	Nitrosomonadaceae	(family):	0.86	Nitrosomonas	(genus):	0.86
130	12835	5.02809	HC3	T20			17/17				Bacteria	(superkingdom):	1	Proteobacteria	(phylum):	0.98	Betaproteobacteria	(class):	0.94	Nitrosomonadales	(order):	0.91	Nitrosomonadaceae	(family):	0.91	Nitrosomonas	(genus):	0.91
137	12522	4.74449	HC3	T20			8/9				Bacteria	(superkingdom):	1	Proteobacteria	(phylum):	0.96	Betaproteobacteria	(class):	0.96	Nitrosomonadales	(order):	0.96	Nitrosomonadaceae	(family):	0.96	Nitrosomonas	(genus):	0.96
138	12219	5.48784	HC3	T20			10/10				Bacteria	(superkingdom):	1	Proteobacteria	(phylum):	1	Betaproteobacteria	(class):	1	Nitrosomonadales	(order):	1	Nitrosomonadaceae	(family):	0.88	Nitrosomonas	(genus):	0.88
139	12215	0.697634	HC3	T20			11/11				Bacteria	(superkingdom):	1	Terrabacteria	group	(clade):	0.58	Firmicutes	(phylum):	0.58	Bacilli	(class):	0.52	Bacillales	(order):	0.52
13	64494	4.93685	HC3	T20			63/65				Bacteria	(superkingdom):	0.98	Proteobacteria	(phylum):	0.98	Betaproteobacteria	(class):	0.91	Nitrosomonadales	(order):	0.91	Nitrosomonadaceae	(family):	0.91	Nitrosomonas	(genus):	0.91
14	61578	5.01741	HC3	T20			59/59				Bacteria	(superkingdom):	1	Proteobacteria	(phylum):	0.97	Betaproteobacteria	(class):	0.88	Nitrosomonadales	(order):	0.85	Nitrosomonadaceae	(family):	0.83	Nitrosomonas	(genus):	0.83
151	11773	0.698094	HC3	T20			14/14				Bacteria	(superkingdom):	1	Proteobacteria	(phylum):	1	Gammaproteobacteria	(class):	1	Xanthomonadales	(order):	1	Xanthomonadaceae	(family):	1	Stenotrophomonas	(genus):	0.98
155	11438	4.39908	HC3	T20			12/12				Bacteria	(superkingdom):	1	Proteobacteria	(phylum):	1	Betaproteobacteria	(class):	1	Nitrosomonadales	(order):	1	Nitrosomonadaceae	(family):	1	Nitrosomonas	(genus):	1
157	11403	1.05534	HC3	T20			11/11				Bacteria	(superkingdom):	1	Proteobacteria	(phylum):	1	Betaproteobacteria	(class):	1	Burkholderiales	(order):	1	Comamonadaceae	(family):	1	Simplicispira	(genus):	1	Simplicispira	suum	(species):	0.69
158	11389	0.669863	HC3	T20			18/22				Bacteria	(superkingdom):	1	Proteobacteria	(phylum):	0.91	Gammaproteobacteria	(class):	0.91	Xanthomonadales	(order):	0.91	Xanthomonadaceae	(family):	0.89	Stenotrophomonas	(genus):	0.83
15	60746	5.09266	HC3	T20			58/58				Bacteria	(superkingdom):	0.96	Proteobacteria	(phylum):	0.9	Betaproteobacteria	(class):	0.82	Nitrosomonadales	(order):	0.78	Nitrosomonadaceae	(family):	0.78	Nitrosomonas	(genus):	0.78
165	11112	5.33136	HC3	T20			8/9				Bacteria	(superkingdom):	1	Proteobacteria	(phylum):	1	Betaproteobacteria	(class):	1	Nitrosomonadales	(order):	1	Nitrosomonadaceae	(family):	1	Nitrosomonas	(genus):	1
169	11001	4.84642	HC3	T20			9/9				Bacteria	(superkingdom):	1	Proteobacteria	(phylum):	1	Betaproteobacteria	(class):	1	Nitrosomonadales	(order):	1	Nitrosomonadaceae	(family):	1	Nitrosomonas	(genus):	1
16	55192	5.41983	HC3	T20			47/49				Bacteria	(superkingdom):	1	Proteobacteria	(phylum):	0.92	Betaproteobacteria	(class):	0.87	Nitrosomonadales	(order):	0.87	Nitrosomonadaceae	(family):	0.87	Nitrosomonas	(genus):	0.8
170	10953	0.499076	HC3	T20			13/13				Bacteria	(superkingdom):	1	Proteobacteria	(phylum):	1	Betaproteobacteria	(class):	1	Burkholderiales	(order):	1
171	10949	4.54029	HC3	T20			11/15				Bacteria	(superkingdom):	1	Proteobacteria	(phylum):	0.94
175	10746	0.326302	HC3	T20			10/10				Bacteria	(superkingdom):	1	Proteobacteria	(phylum):	0.95	Betaproteobacteria	(class):	0.87	Burkholderiales	(order):	0.76
176	10712	4.2564	HC3	T20			9/9				Bacteria	(superkingdom):	1	Proteobacteria	(phylum):	1	Betaproteobacteria	(class):	1	Nitrosomonadales	(order):	0.9	Nitrosomonadaceae	(family):	0.76	Nitrosomonas	(genus):	0.76
178	10633	4.95412	HC3	T20			6/6				Bacteria	(superkingdom):	1	Proteobacteria	(phylum):	1	Betaproteobacteria	(class):	0.88	Nitrosomonadales	(order):	0.88	Nitrosomonadaceae	(family):	0.53	Nitrosomonas	(genus):	0.53
17	55183	5.12135	HC3	T20			50/50				Bacteria	(superkingdom):	1	Proteobacteria	(phylum):	0.99	Betaproteobacteria	(class):	0.9	Nitrosomonadales	(order):	0.89	Nitrosomonadaceae	(family):	0.87	Nitrosomonas	(genus):	0.85
185	10379	4.90012	HC3	T20			15/15				Bacteria	(superkingdom):	1	Proteobacteria	(phylum):	0.96	Betaproteobacteria	(class):	0.69	Nitrosomonadales	(order):	0.64	Nitrosomonadaceae	(family):	0.64
186	10379	0.982345	HC3	T20			10/10				Bacteria	(superkingdom):	1	Proteobacteria	(phylum):	0.74
18	54975	5.81458	HC3	T20			21/26				Bacteria	(superkingdom):	0.98	Proteobacteria	(phylum):	0.78
192	10221	0.89677	HC3	T20			14/14				Bacteria	(superkingdom):	1	Proteobacteria	(phylum):	0.89
194	10133	0.527783	HC3	T20			6/6				Bacteria	(superkingdom):	1	Proteobacteria	(phylum):	0.98	Betaproteobacteria	(class):	0.92	Burkholderiales	(order):	0.92	Burkholderiales	genera	incertae	sedis	(no	rank):	0.92	Roseateles	(genus):	0.92	Roseateles	aquatilis	(species):	0.92
19	53056	5.15081	HC3	T20			44/47				Bacteria	(superkingdom):	1	Proteobacteria	(phylum):	0.97	Betaproteobacteria	(class):	0.96	Nitrosomonadales	(order):	0.96	Nitrosomonadaceae	(family):	0.96	Nitrosomonas	(genus):	0.96
1	136684	5.05751	HC3	T20			119/122				Bacteria	(superkingdom):	1	Proteobacteria	(phylum):	0.98	Betaproteobacteria	(class):	0.96	Nitrosomonadales	(order):	0.95	Nitrosomonadaceae	(family):	0.95	Nitrosomonas	(genus):	0.95
20	51909	5.22838	HC3	T20			66/67				Bacteria	(superkingdom):	0.95	Proteobacteria	(phylum):	0.84	Betaproteobacteria	(class):	0.71	Nitrosomonadales	(order):	0.69	Nitrosomonadaceae	(family):	0.68	Nitrosomonas	(genus):	0.68
22	49806	4.59343	HC3	T20			51/51				Bacteria	(superkingdom):	1	Proteobacteria	(phylum):	1	Betaproteobacteria	(class):	0.89	Nitrosomonadales	(order):	0.8	Nitrosomonadaceae	(family):	0.8	Nitrosomonas	(genus):	0.8
23	49075	4.63733	HC3	T20			47/48				Bacteria	(superkingdom):	0.99	Proteobacteria	(phylum):	0.94	Betaproteobacteria	(class):	0.81	Nitrosomonadales	(order):	0.8	Nitrosomonadaceae	(family):	0.8	Nitrosomonas	(genus):	0.8
24	48438	5.39384	HC3	T20			33/33				Bacteria	(superkingdom):	1	Proteobacteria	(phylum):	0.94	Betaproteobacteria	(class):	0.62	Nitrosomonadales	(order):	0.61	Nitrosomonadaceae	(family):	0.61	Nitrosomonas	(genus):	0.61
26	43697	5.5193	HC3	T20			41/46				Bacteria	(superkingdom):	1	Proteobacteria	(phylum):	0.82	Betaproteobacteria	(class):	0.76	Nitrosomonadales	(order):	0.76	Nitrosomonadaceae	(family):	0.76	Nitrosomonas	(genus):	0.76
27	42504	4.64653	HC3	T20			44/44				Bacteria	(superkingdom):	1	Proteobacteria	(phylum):	0.95	Betaproteobacteria	(class):	0.89	Nitrosomonadales	(order):	0.86	Nitrosomonadaceae	(family):	0.82	Nitrosomonas	(genus):	0.82
28	40310	4.23632	HC3	T20			36/37				Bacteria	(superkingdom):	1	Proteobacteria	(phylum):	0.98	Betaproteobacteria	(class):	0.92	Nitrosomonadales	(order):	0.92	Nitrosomonadaceae	(family):	0.92	Nitrosomonas	(genus):	0.92
29	40296	5.06824	HC3	T20			37/38				Bacteria	(superkingdom):	1	Proteobacteria	(phylum):	1	Betaproteobacteria	(class):	0.92	Nitrosomonadales	(order):	0.92	Nitrosomonadaceae	(family):	0.92	Nitrosomonas	(genus):	0.92
2	119431	5.21168	HC3	T20			116/123				Bacteria	(superkingdom):	0.98	Proteobacteria	(phylum):	0.94	Betaproteobacteria	(class):	0.83	Nitrosomonadales	(order):	0.8	Nitrosomonadaceae	(family):	0.74	Nitrosomonas	(genus):	0.73
30	40214	5.10585	HC3	T20			35/36				Bacteria	(superkingdom):	1	Proteobacteria	(phylum):	0.82
31	34996	4.74221	HC3	T20			34/36				Bacteria	(superkingdom):	1	Proteobacteria	(phylum):	1	Betaproteobacteria	(class):	1	Nitrosomonadales	(order):	0.96	Nitrosomonadaceae	(family):	0.96	Nitrosomonas	(genus):	0.96
32	34982	4.94586	HC3	T20			33/33				Bacteria	(superkingdom):	1	Proteobacteria	(phylum):	1	Betaproteobacteria	(class):	0.93	Nitrosomonadales	(order):	0.93	Nitrosomonadaceae	(family):	0.93	Nitrosomonas	(genus):	0.82
33	34357	4.75107	HC3	T20			32/32				Bacteria	(superkingdom):	1	Proteobacteria	(phylum):	0.96	Betaproteobacteria	(class):	0.92	Nitrosomonadales	(order):	0.91	Nitrosomonadaceae	(family):	0.66	Nitrosomonas	(genus):	0.66
34	34297	5.10076	HC3	T20			28/29				Bacteria	(superkingdom):	1	Proteobacteria	(phylum):	1	Betaproteobacteria	(class):	0.99	Nitrosomonadales	(order):	0.99	Nitrosomonadaceae	(family):	0.99	Nitrosomonas	(genus):	0.99
35	34282	5.25253	HC3	T20			25/28				Bacteria	(superkingdom):	1	Proteobacteria	(phylum):	0.98	Betaproteobacteria	(class):	0.89	Nitrosomonadales	(order):	0.89	Nitrosomonadaceae	(family):	0.89	Nitrosomonas	(genus):	0.88
38	32582	4.9796	HC3	T20			35/35				Bacteria	(superkingdom):	1	Proteobacteria	(phylum):	0.99	Betaproteobacteria	(class):	0.97	Nitrosomonadales	(order):	0.96	Nitrosomonadaceae	(family):	0.96	Nitrosomonas	(genus):	0.96
39	32420	5.23045	HC3	T20			26/26				Bacteria	(superkingdom):	1	Proteobacteria	(phylum):	1	Betaproteobacteria	(class):	0.94	Nitrosomonadales	(order):	0.84	Nitrosomonadaceae	(family):	0.84	Nitrosomonas	(genus):	0.84
3	115636	4.97526	HC3	T20			100/101				Bacteria	(superkingdom):	1	Proteobacteria	(phylum):	0.98	Betaproteobacteria	(class):	0.92	Nitrosomonadales	(order):	0.91	Nitrosomonadaceae	(family):	0.91	Nitrosomonas	(genus):	0.89
41	31101	5.15226	HC3	T20			37/39				Bacteria	(superkingdom):	1	Proteobacteria	(phylum):	0.97	Betaproteobacteria	(class):	0.88	Nitrosomonadales	(order):	0.85	Nitrosomonadaceae	(family):	0.85	Nitrosomonas	(genus):	0.84
43	30995	4.42419	HC3	T20			28/28				Bacteria	(superkingdom):	1	Proteobacteria	(phylum):	0.97	Betaproteobacteria	(class):	0.79	Nitrosomonadales	(order):	0.75	Nitrosomonadaceae	(family):	0.6	Nitrosomonas	(genus):	0.6
45	28322	4.99915	HC3	T20			22/22				Bacteria	(superkingdom):	1	Proteobacteria	(phylum):	0.98	Betaproteobacteria	(class):	0.98	Nitrosomonadales	(order):	0.98	Nitrosomonadaceae	(family):	0.98	Nitrosomonas	(genus):	0.98
46	28292	4.78555	HC3	T20			19/19				Bacteria	(superkingdom):	1	Proteobacteria	(phylum):	1	Betaproteobacteria	(class):	0.96	Nitrosomonadales	(order):	0.96	Nitrosomonadaceae	(family):	0.96	Nitrosomonas	(genus):	0.96
48	27984	4.62997	HC3	T20			23/24				Bacteria	(superkingdom):	0.97	Proteobacteria	(phylum):	0.95	Betaproteobacteria	(class):	0.7	Nitrosomonadales	(order):	0.58	Nitrosomonadaceae	(family):	0.58	Nitrosomonas	(genus):	0.58
4	113839	5.2207	HC3	T20			104/108				Bacteria	(superkingdom):	1	Proteobacteria	(phylum):	0.99	Betaproteobacteria	(class):	0.95	Nitrosomonadales	(order):	0.92	Nitrosomonadaceae	(family):	0.9	Nitrosomonas	(genus):	0.9
50	27014	468.093	HC3	T20			18/48
52	26769	487.364	HC3	T20			14/19
56	23212	4.87234	HC3	T20			20/20				Bacteria	(superkingdom):	1	Proteobacteria	(phylum):	0.98	Betaproteobacteria	(class):	0.92	Nitrosomonadales	(order):	0.92	Nitrosomonadaceae	(family):	0.92	Nitrosomonas	(genus):	0.9
5	88010	4.94891	HC3	T20			75/77				Bacteria	(superkingdom):	1	Proteobacteria	(phylum):	0.95	Betaproteobacteria	(class):	0.89	Nitrosomonadales	(order):	0.85	Nitrosomonadaceae	(family):	0.85	Nitrosomonas	(genus):	0.82
60	22093	3.87021	HC3	T20			15/15				Bacteria	(superkingdom):	1	Proteobacteria	(phylum):	1	Betaproteobacteria	(class):	1	Nitrosomonadales	(order):	0.98	Nitrosomonadaceae	(family):	0.91	Nitrosomonas	(genus):	0.91
63	21246	4.17903	HC3	T20			21/21				Bacteria	(superkingdom):	0.93	Proteobacteria	(phylum):	0.84	Betaproteobacteria	(class):	0.8	Nitrosomonadales	(order):	0.8	Nitrosomonadaceae	(family):	0.8	Nitrosomonas	(genus):	0.8
65	21025	5.50727	HC3	T20			21/21				Bacteria	(superkingdom):	1	Proteobacteria	(phylum):	1	Betaproteobacteria	(class):	0.96	Nitrosomonadales	(order):	0.92	Nitrosomonadaceae	(family):	0.92	Nitrosomonas	(genus):	0.92
67	20965	5.33352	HC3	T20			22/22				Bacteria	(superkingdom):	1	Proteobacteria	(phylum):	1	Betaproteobacteria	(class):	0.87	Nitrosomonadales	(order):	0.87	Nitrosomonadaceae	(family):	0.87	Nitrosomonas	(genus):	0.84
68	20739	4.97632	HC3	T20			15/15				Bacteria	(superkingdom):	1	Proteobacteria	(phylum):	0.99	Betaproteobacteria	(class):	0.99	Nitrosomonadales	(order):	0.99	Nitrosomonadaceae	(family):	0.99	Nitrosomonas	(genus):	0.92
6	86706	5.00623	HC3	T20			84/92				Bacteria	(superkingdom):	0.98	Proteobacteria	(phylum):	0.9	Betaproteobacteria	(class):	0.8	Nitrosomonadales	(order):	0.76	Nitrosomonadaceae	(family):	0.75	Nitrosomonas	(genus):	0.73
71	19593	5.68412	HC3	T20			19/19				Bacteria	(superkingdom):	1	Proteobacteria	(phylum):	0.9	Betaproteobacteria	(class):	0.77	Nitrosomonadales	(order):	0.7	Nitrosomonadaceae	(family):	0.55	Nitrosomonas	(genus):	0.55
78	18804	5.28142	HC3	T20			12/13				Bacteria	(superkingdom):	1	Proteobacteria	(phylum):	1	Betaproteobacteria	(class):	1	Nitrosomonadales	(order):	1	Nitrosomonadaceae	(family):	1	Nitrosomonas	(genus):	0.94
79	18776	0.652421	HC3	T20			27/27				Bacteria	(superkingdom):	1	Proteobacteria	(phylum):	0.97	Gammaproteobacteria	(class):	0.95	Xanthomonadales	(order):	0.95	Xanthomonadaceae	(family):	0.95	Stenotrophomonas	(genus):	0.94	unclassified	Stenotrophomonas	(no	rank):	0.7	Stenotrophomonas	sp.	(species):	0.53
7	72384	4.78123	HC3	T20			67/69				Bacteria	(superkingdom):	1	Proteobacteria	(phylum):	0.95	Betaproteobacteria	(class):	0.94	Nitrosomonadales	(order):	0.93	Nitrosomonadaceae	(family):	0.92	Nitrosomonas	(genus):	0.89
83	18132	4.90053	HC3	T20			16/16				Bacteria	(superkingdom):	1	Proteobacteria	(phylum):	1	Betaproteobacteria	(class):	1	Nitrosomonadales	(order):	1	Nitrosomonadaceae	(family):	1	Nitrosomonas	(genus):	1
87	17682	4.62854	HC3	T20			20/21				Bacteria	(superkingdom):	1	Proteobacteria	(phylum):	0.96	Betaproteobacteria	(class):	0.82	Nitrosomonadales	(order):	0.79	Nitrosomonadaceae	(family):	0.79	Nitrosomonas	(genus):	0.79
89	17196	5.09169	HC3	T20			14/15				Bacteria	(superkingdom):	1	Proteobacteria	(phylum):	1	Betaproteobacteria	(class):	0.95	Nitrosomonadales	(order):	0.95	Nitrosomonadaceae	(family):	0.72	Nitrosomonas	(genus):	0.63
8	71778	5.68086	HC3	T20			69/71				Bacteria	(superkingdom):	1	Proteobacteria	(phylum):	0.97	Betaproteobacteria	(class):	0.87	Nitrosomonadales	(order):	0.84	Nitrosomonadaceae	(family):	0.75	Nitrosomonas	(genus):	0.71
94	16147	4.30918	HC3	T20			9/9				Bacteria	(superkingdom):	1	Proteobacteria	(phylum):	1	Betaproteobacteria	(class):	0.95	Nitrosomonadales	(order):	0.95	Nitrosomonadaceae	(family):	0.95	Nitrosomonas	(genus):	0.83
97	15616	4.34547	HC3	T20			16/16				Bacteria	(superkingdom):	1	Proteobacteria	(phylum):	0.92
98	15603	5.94249	HC3	T20			19/21				Bacteria	(superkingdom):	1	Proteobacteria	(phylum):	0.93	Betaproteobacteria	(class):	0.81	Nitrosomonadales	(order):	0.65	Nitrosomonadaceae	(family):	0.65	Nitrosomonas	(genus):	0.65
15	10291	0.444018	HC3	T24			11/11				Bacteria	(superkingdom):	1	Proteobacteria	(phylum):	0.87	Betaproteobacteria	(class):	0.63	Burkholderiales	(order):	0.63
1	26349	18.7936	HC3	T3			14/19
5	15161	18.0814	HC3	T3			15/29
9	11880	21.1549	HC3	T3			3/19
12	15230	1.68761	HC3	T4			16/17				Bacteria	(superkingdom):	1	Proteobacteria	(phylum):	0.86	Betaproteobacteria	(class):	0.86	Nitrosomonadales	(order):	0.86	Nitrosomonadaceae	(family):	0.86	Nitrosomonas	(genus):	0.86
18	13438	1.42957	HC3	T4			17/17				Bacteria	(superkingdom):	1	Proteobacteria	(phylum):	1	Betaproteobacteria	(class):	0.99	Nitrosomonadales	(order):	0.99	Nitrosomonadaceae	(family):	0.99	Nitrosomonas	(genus):	0.99
1	27001	63.4572	HC3	T4			18/49
21	12895	1.28337	HC3	T4			15/15				Bacteria	(superkingdom):	1	Proteobacteria	(phylum):	1	Betaproteobacteria	(class):	0.85	Nitrosomonadales	(order):	0.85	Nitrosomonadaceae	(family):	0.85	Nitrosomonas	(genus):	0.85
22	12880	1.20685	HC3	T4			12/12				Bacteria	(superkingdom):	1	Proteobacteria	(phylum):	1	Betaproteobacteria	(class):	1	Nitrosomonadales	(order):	1	Nitrosomonadaceae	(family):	0.92	Nitrosomonas	(genus):	0.92
26	11807	1.35505	HC3	T4			15/15				Bacteria	(superkingdom):	1	Proteobacteria	(phylum):	1	Betaproteobacteria	(class):	1	Nitrosomonadales	(order):	0.87	Nitrosomonadaceae	(family):	0.87	Nitrosomonas	(genus):	0.87
29	11722	1.10919	HC3	T4			9/11				Bacteria	(superkingdom):	1	Proteobacteria	(phylum):	0.96	Betaproteobacteria	(class):	0.96	Nitrosomonadales	(order):	0.96	Nitrosomonadaceae	(family):	0.96	Nitrosomonas	(genus):	0.96
2	26366	66.8885	HC3	T4			14/19
31	11530	1.2003	HC3	T4			11/12				Bacteria	(superkingdom):	1	Proteobacteria	(phylum):	0.68	Betaproteobacteria	(class):	0.68	Nitrosomonadales	(order):	0.68	Nitrosomonadaceae	(family):	0.68	Nitrosomonas	(genus):	0.68
35	11080	1.11796	HC3	T4			12/12				Bacteria	(superkingdom):	1	Proteobacteria	(phylum):	1	Betaproteobacteria	(class):	1	Nitrosomonadales	(order):	1	Nitrosomonadaceae	(family):	1	Nitrosomonas	(genus):	1
37	10765	1.72232	HC3	T4			11/11				Bacteria	(superkingdom):	1
39	10644	1.30703	HC3	T4			10/11				Bacteria	(superkingdom):	1	Proteobacteria	(phylum):	0.57	Betaproteobacteria	(class):	0.52	Nitrosomonadales	(order):	0.52	Nitrosomonadaceae	(family):	0.52	Nitrosomonas	(genus):	0.52
41	10420	1.2527	HC3	T4			10/10				Bacteria	(superkingdom):	1	Proteobacteria	(phylum):	1	Betaproteobacteria	(class):	1	Nitrosomonadales	(order):	1	Nitrosomonadaceae	(family):	1	Nitrosomonas	(genus):	1
42	10256	1.09813	HC3	T4			8/8				Bacteria	(superkingdom):	1	Proteobacteria	(phylum):	1	Betaproteobacteria	(class):	1	Nitrosomonadales	(order):	1	Nitrosomonadaceae	(family):	1	Nitrosomonas	(genus):	1
43	10240	1.25729	HC3	T4			8/9				Bacteria	(superkingdom):	1	Proteobacteria	(phylum):	1	Betaproteobacteria	(class):	0.77	Nitrosomonadales	(order):	0.77	Nitrosomonadaceae	(family):	0.77	Nitrosomonas	(genus):	0.77
7	16480	1.2103	HC3	T4			16/16				Bacteria	(superkingdom):	1	Proteobacteria	(phylum):	1	Betaproteobacteria	(class):	1	Nitrosomonadales	(order):	1	Nitrosomonadaceae	(family):	1	Nitrosomonas	(genus):	1
8	16125	1.26047	HC3	T4			22/25				Bacteria	(superkingdom):	0.98	Proteobacteria	(phylum):	0.96	Betaproteobacteria	(class):	0.79	Nitrosomonadales	(order):	0.79	Nitrosomonadaceae	(family):	0.79	Nitrosomonas	(genus):	0.79
9	15935	1.28036	HC3	T4			12/15				Bacteria	(superkingdom):	1	Proteobacteria	(phylum):	0.96	Betaproteobacteria	(class):	0.82	Nitrosomonadales	(order):	0.82	Nitrosomonadaceae	(family):	0.82	Nitrosomonas	(genus):	0.82
1	26350	8.07703	HC3	T10			14/19
3	15113	7.53784	HC3	T10			15/30
5	11900	9.35055	HC3	T10			3/19
100	11162	2.25365	HC4	T1			15/16				Bacteria	(superkingdom):	1	Proteobacteria	(phylum):	1	Betaproteobacteria	(class):	0.95	Nitrosomonadales	(order):	0.91	Nitrosomonadaceae	(family):	0.91	Nitrosomonas	(genus):	0.91
100	13131	2.57259	HC4	T10			9/9				Bacteria	(superkingdom):	1	Proteobacteria	(phylum):	1	Betaproteobacteria	(class):	0.83	Nitrosomonadales	(order):	0.83	Nitrosomonadaceae	(family):	0.83	Nitrosomonas	(genus):	0.83
100	16102	0.796808	HC4	T16			9/10				Bacteria	(superkingdom):	1	Proteobacteria	(phylum):	1	Betaproteobacteria	(class):	0.95	Nitrosomonadales	(order):	0.95	Nitrosomonadaceae	(family):	0.95	Nitrosomonas	(genus):	0.83
101	13094	0.412586	HC4	T10			13/15				Bacteria	(superkingdom):	1	Proteobacteria	(phylum):	1	Betaproteobacteria	(class):	0.87	Burkholderiales	(order):	0.87	Alcaligenaceae	(family):	0.63
101	15881	0.910435	HC4	T16			16/17				Bacteria	(superkingdom):	1	Proteobacteria	(phylum):	1	Betaproteobacteria	(class):	0.84	Nitrosomonadales	(order):	0.84	Nitrosomonadaceae	(family):	0.77	Nitrosomonas	(genus):	0.77
102	10971	2.07202	HC4	T1			13/13				Bacteria	(superkingdom):	1	Proteobacteria	(phylum):	1	Betaproteobacteria	(class):	1	Nitrosomonadales	(order):	1	Nitrosomonadaceae	(family):	1	Nitrosomonas	(genus):	1
102	13069	2.79269	HC4	T10			11/11				Bacteria	(superkingdom):	0.99	Proteobacteria	(phylum):	0.92	Betaproteobacteria	(class):	0.86	Nitrosomonadales	(order):	0.86	Nitrosomonadaceae	(family):	0.86	Nitrosomonas	(genus):	0.86
102	15601	0.943195	HC4	T16			19/19				Bacteria	(superkingdom):	1	Proteobacteria	(phylum):	0.92
103	15524	2.41144	HC4	T16			15/15				Bacteria	(superkingdom):	1	Proteobacteria	(phylum):	0.84	Gammaproteobacteria	(class):	0.84	Xanthomonadales	(order):	0.84	Rhodanobacteraceae	(family):	0.84	Rhodanobacter	(genus):	0.84
104	10763	1.83537	HC4	T1			11/11				Bacteria	(superkingdom):	1	Proteobacteria	(phylum):	0.89	Betaproteobacteria	(class):	0.77	Nitrosomonadales	(order):	0.77	Nitrosomonadaceae	(family):	0.77	Nitrosomonas	(genus):	0.77
104	15247	5.43843	HC4	T16			10/11				Bacteria	(superkingdom):	1	Proteobacteria	(phylum):	1	Gammaproteobacteria	(class):	1	Xanthomonadales	(order):	1	Rhodanobacteraceae	(family):	1	Rhodanobacter	(genus):	1	unclassified	Rhodanobacter	(no	rank):	0.7	Rhodanobacter	sp.	Root627	(species):	0.61
105	10734	1.85434	HC4	T1			10/10				Bacteria	(superkingdom):	1	Proteobacteria	(phylum):	1	Betaproteobacteria	(class):	1	Nitrosomonadales	(order):	1	Nitrosomonadaceae	(family):	0.88	Nitrosomonas	(genus):	0.88
105	14922	3.3387	HC4	T16			18/19				Bacteria	(superkingdom):	1	Proteobacteria	(phylum):	0.95	Gammaproteobacteria	(class):	0.95	Xanthomonadales	(order):	0.95	Rhodanobacteraceae	(family):	0.95	Rhodanobacter	(genus):	0.95
106	10668	1.93483	HC4	T1			10/10				Bacteria	(superkingdom):	1	Proteobacteria	(phylum):	1	Betaproteobacteria	(class):	0.92	Nitrosomonadales	(order):	0.92	Nitrosomonadaceae	(family):	0.92	Nitrosomonas	(genus):	0.92
106	12778	2.88625	HC4	T10			17/17				Bacteria	(superkingdom):	1	Proteobacteria	(phylum):	0.98	Betaproteobacteria	(class):	0.94	Nitrosomonadales	(order):	0.91	Nitrosomonadaceae	(family):	0.91	Nitrosomonas	(genus):	0.91
106	14893	0.917242	HC4	T16			12/12				Bacteria	(superkingdom):	1	Proteobacteria	(phylum):	1	Betaproteobacteria	(class):	1	Nitrosomonadales	(order):	0.83	Nitrosomonadaceae	(family):	0.83	Nitrosomonas	(genus):	0.83
107	14642	2.77106	HC4	T16			14/14				Bacteria	(superkingdom):	1	Proteobacteria	(phylum):	0.92	Gammaproteobacteria	(class):	0.92	Xanthomonadales	(order):	0.92	Rhodanobacteraceae	(family):	0.92	Rhodanobacter	(genus):	0.92
108	10609	2.00725	HC4	T1			12/12				Bacteria	(superkingdom):	0.98	Proteobacteria	(phylum):	0.98	Betaproteobacteria	(class):	0.98	Nitrosomonadales	(order):	0.98	Nitrosomonadaceae	(family):	0.98	Nitrosomonas	(genus):	0.98
108	14446	5.70927	HC4	T16			7/25
10	28160	2.03011	HC4	T1			24/24				Bacteria	(superkingdom):	1	Proteobacteria	(phylum):	0.99	Betaproteobacteria	(class):	0.99	Nitrosomonadales	(order):	0.9	Nitrosomonadaceae	(family):	0.9	Nitrosomonas	(genus):	0.9
10	59903	1.03798	HC4	T16			64/66				Bacteria	(superkingdom):	1	Proteobacteria	(phylum):	0.97	Betaproteobacteria	(class):	0.84	Nitrosomonadales	(order):	0.8	Nitrosomonadaceae	(family):	0.69	Nitrosomonas	(genus):	0.63
10	64148	2.88546	HC4	T10			55/55				Bacteria	(superkingdom):	1	Proteobacteria	(phylum):	0.95	Betaproteobacteria	(class):	0.85	Nitrosomonadales	(order):	0.75	Nitrosomonadaceae	(family):	0.75	Nitrosomonas	(genus):	0.75
110	10541	2.05454	HC4	T1			10/10				Bacteria	(superkingdom):	1	Proteobacteria	(phylum):	1	Betaproteobacteria	(class):	1	Nitrosomonadales	(order):	1	Nitrosomonadaceae	(family):	1	Nitrosomonas	(genus):	1
110	13903	0.950131	HC4	T16			17/18				Bacteria	(superkingdom):	1	Proteobacteria	(phylum):	1	Betaproteobacteria	(class):	1	Nitrosomonadales	(order):	1	Nitrosomonadaceae	(family):	1	Nitrosomonas	(genus):	1
111	13707	3.48557	HC4	T16			11/11				Bacteria	(superkingdom):	1	Proteobacteria	(phylum):	0.8	Gammaproteobacteria	(class):	0.8	Xanthomonadales	(order):	0.75	Rhodanobacteraceae	(family):	0.75	Rhodanobacter	(genus):	0.67
112	10271	2.1322	HC4	T1			8/8				Bacteria	(superkingdom):	1	Proteobacteria	(phylum):	1	Betaproteobacteria	(class):	1	Nitrosomonadales	(order):	1	Nitrosomonadaceae	(family):	1	Nitrosomonas	(genus):	1
112	13620	3.55414	HC4	T16			11/11				Bacteria	(superkingdom):	1	Proteobacteria	(phylum):	0.95	Gammaproteobacteria	(class):	0.95	Xanthomonadales	(order):	0.95	Rhodanobacteraceae	(family):	0.95	Rhodanobacter	(genus):	0.95
113	10256	2.01412	HC4	T1			11/12				Bacteria	(superkingdom):	0.94	Proteobacteria	(phylum):	0.75	Betaproteobacteria	(class):	0.75	Nitrosomonadales	(order):	0.75
113	13565	4.05023	HC4	T16			9/9				Bacteria	(superkingdom):	1	Proteobacteria	(phylum):	1	Gammaproteobacteria	(class):	1	Xanthomonadales	(order):	1	Rhodanobacteraceae	(family):	1	Rhodanobacter	(genus):	1
114	10217	2.34638	HC4	T1			13/14				Bacteria	(superkingdom):	1	Proteobacteria	(phylum):	0.95
114	13531	1.96725	HC4	T16			16/17				Bacteria	(superkingdom):	1	Proteobacteria	(phylum):	0.88	Gammaproteobacteria	(class):	0.88	Xanthomonadales	(order):	0.88	Rhodanobacteraceae	(family):	0.88	Rhodanobacter	(genus):	0.88
115	10216	2.09505	HC4	T1			10/10				Bacteria	(superkingdom):	1	Proteobacteria	(phylum):	1	Betaproteobacteria	(class):	1	Nitrosomonadales	(order):	1	Nitrosomonadaceae	(family):	1	Nitrosomonas	(genus):	1
115	13387	1.04231	HC4	T16			11/11				Bacteria	(superkingdom):	1	Proteobacteria	(phylum):	1	Betaproteobacteria	(class):	1	Nitrosomonadales	(order):	1	Nitrosomonadaceae	(family):	0.82	Nitrosomonas	(genus):	0.82
116	10063	1.7495	HC4	T1			6/6				Bacteria	(superkingdom):	0.92	Proteobacteria	(phylum):	0.92	Betaproteobacteria	(class):	0.8	Nitrosomonadales	(order):	0.8
116	13331	0.926916	HC4	T16			12/12				Bacteria	(superkingdom):	1	Proteobacteria	(phylum):	1	Betaproteobacteria	(class):	0.95	Nitrosomonadales	(order):	0.95	Nitrosomonadaceae	(family):	0.95	Nitrosomonas	(genus):	0.95
117	10034	2.1291	HC4	T1			11/11				Bacteria	(superkingdom):	1	Proteobacteria	(phylum):	1	Betaproteobacteria	(class):	1	Nitrosomonadales	(order):	1	Nitrosomonadaceae	(family):	1	Nitrosomonas	(genus):	0.97
117	13302	0.969488	HC4	T16			12/13				Bacteria	(superkingdom):	1	Proteobacteria	(phylum):	1	Betaproteobacteria	(class):	1	Nitrosomonadales	(order):	1	Nitrosomonadaceae	(family):	1	Nitrosomonas	(genus):	0.95
118	13128	0.959157	HC4	T16			13/13				Bacteria	(superkingdom):	1	Proteobacteria	(phylum):	0.99	Betaproteobacteria	(class):	0.99	Nitrosomonadales	(order):	0.99	Nitrosomonadaceae	(family):	0.99	Nitrosomonas	(genus):	0.87
119	13122	4.03193	HC4	T16			16/16				Bacteria	(superkingdom):	1	Proteobacteria	(phylum):	0.96	Gammaproteobacteria	(class):	0.96	Xanthomonadales	(order):	0.96	Rhodanobacteraceae	(family):	0.96	Rhodanobacter	(genus):	0.96
11	28088	2.17095	HC4	T1			30/30				Bacteria	(superkingdom):	0.95	Proteobacteria	(phylum):	0.95	Betaproteobacteria	(class):	0.89	Nitrosomonadales	(order):	0.89	Nitrosomonadaceae	(family):	0.89	Nitrosomonas	(genus):	0.89
11	58034	0.910943	HC4	T16			56/56				Bacteria	(superkingdom):	1	Proteobacteria	(phylum):	0.99	Betaproteobacteria	(class):	0.93	Nitrosomonadales	(order):	0.93	Nitrosomonadaceae	(family):	0.91	Nitrosomonas	(genus):	0.84
120	11797	2.58355	HC4	T10			10/10				Bacteria	(superkingdom):	1	Proteobacteria	(phylum):	0.94	Betaproteobacteria	(class):	0.94	Nitrosomonadales	(order):	0.94	Nitrosomonadaceae	(family):	0.94	Nitrosomonas	(genus):	0.94
120	13054	0.643846	HC4	T16			10/10				Bacteria	(superkingdom):	1	Proteobacteria	(phylum):	1	Betaproteobacteria	(class):	0.83	Nitrosomonadales	(order):	0.83	Nitrosomonadaceae	(family):	0.83	Nitrosomonas	(genus):	0.83
121	13002	2.51588	HC4	T16			12/12				Bacteria	(superkingdom):	1	Proteobacteria	(phylum):	1	Gammaproteobacteria	(class):	0.96	Xanthomonadales	(order):	0.96	Rhodanobacteraceae	(family):	0.96	Rhodanobacter	(genus):	0.96
122	11721	2.88218	HC4	T10			12/12				Bacteria	(superkingdom):	1	Proteobacteria	(phylum):	0.92	Betaproteobacteria	(class):	0.85	Nitrosomonadales	(order):	0.85	Nitrosomonadaceae	(family):	0.85	Nitrosomonas	(genus):	0.85
122	12975	0.963263	HC4	T16			18/18				Bacteria	(superkingdom):	1	Proteobacteria	(phylum):	1	Betaproteobacteria	(class):	0.5
123	12902	4.32407	HC4	T16			14/14				Bacteria	(superkingdom):	1	Proteobacteria	(phylum):	0.91	Gammaproteobacteria	(class):	0.91	Xanthomonadales	(order):	0.91	Rhodanobacteraceae	(family):	0.91	Rhodanobacter	(genus):	0.91
124	12817	2.83499	HC4	T16			16/17				Bacteria	(superkingdom):	1	Proteobacteria	(phylum):	0.96	Gammaproteobacteria	(class):	0.96	Xanthomonadales	(order):	0.96	Rhodanobacteraceae	(family):	0.96	Rhodanobacter	(genus):	0.96
125	12801	3.41439	HC4	T16			14/14				Bacteria	(superkingdom):	0.94	Proteobacteria	(phylum):	0.94	Gammaproteobacteria	(class):	0.94	Xanthomonadales	(order):	0.94	Rhodanobacteraceae	(family):	0.94	Rhodanobacter	(genus):	0.86
126	12754	0.859983	HC4	T16			11/11				Bacteria	(superkingdom):	1	Proteobacteria	(phylum):	0.96	Betaproteobacteria	(class):	0.89	Nitrosomonadales	(order):	0.89	Nitrosomonadaceae	(family):	0.89	Nitrosomonas	(genus):	0.89
127	12746	0.964894	HC4	T16			16/16				Bacteria	(superkingdom):	1	Proteobacteria	(phylum):	0.98	Betaproteobacteria	(class):	0.94	Nitrosomonadales	(order):	0.92	Nitrosomonadaceae	(family):	0.92	Nitrosomonas	(genus):	0.92
128	11528	2.98412	HC4	T10			12/12				Bacteria	(superkingdom):	1	Proteobacteria	(phylum):	1	Betaproteobacteria	(class):	0.88	Nitrosomonadales	(order):	0.84	Nitrosomonadaceae	(family):	0.84	Nitrosomonas	(genus):	0.84
128	12561	3.23476	HC4	T16			16/16				Bacteria	(superkingdom):	1	Proteobacteria	(phylum):	1	Gammaproteobacteria	(class):	1	Xanthomonadales	(order):	1	Rhodanobacteraceae	(family):	1	Rhodanobacter	(genus):	1
129	11433	2.99558	HC4	T10			10/10				Bacteria	(superkingdom):	1	Proteobacteria	(phylum):	0.97	Betaproteobacteria	(class):	0.97	Nitrosomonadales	(order):	0.97	Nitrosomonadaceae	(family):	0.97	Nitrosomonas	(genus):	0.97
129	12243	3.16028	HC4	T16			10/10				Bacteria	(superkingdom):	1	Proteobacteria	(phylum):	0.97	Gammaproteobacteria	(class):	0.97	Xanthomonadales	(order):	0.97	Rhodanobacteraceae	(family):	0.97	Rhodanobacter	(genus):	0.97
12	53533	0.955248	HC4	T16			53/56				Bacteria	(superkingdom):	1	Proteobacteria	(phylum):	0.99	Betaproteobacteria	(class):	0.91	Nitrosomonadales	(order):	0.85	Nitrosomonadaceae	(family):	0.82	Nitrosomonas	(genus):	0.82
12	60867	2.98729	HC4	T10			52/53				Bacteria	(superkingdom):	1	Proteobacteria	(phylum):	0.98	Betaproteobacteria	(class):	0.96	Nitrosomonadales	(order):	0.96	Nitrosomonadaceae	(family):	0.96	Nitrosomonas	(genus):	0.96
130	11414	2.81908	HC4	T10			10/10				Bacteria	(superkingdom):	0.96	Proteobacteria	(phylum):	0.96	Betaproteobacteria	(class):	0.91	Nitrosomonadales	(order):	0.91	Nitrosomonadaceae	(family):	0.91	Nitrosomonas	(genus):	0.91
130	12103	3.89963	HC4	T16			10/13				Bacteria	(superkingdom):	0.88	Proteobacteria	(phylum):	0.88	Gammaproteobacteria	(class):	0.88	Xanthomonadales	(order):	0.88	Rhodanobacteraceae	(family):	0.84	Rhodanobacter	(genus):	0.76	unclassified	Rhodanobacter	(no	rank):	0.63
131	12064	4.33275	HC4	T16			5/9
132	11360	0.332502	HC4	T10			9/9				Bacteria	(superkingdom):	1	Proteobacteria	(phylum):	0.95	Gammaproteobacteria	(class):	0.95	Xanthomonadales	(order):	0.95	Xanthomonadaceae	(family):	0.95	Stenotrophomonas	(genus):	0.95	Stenotrophomonas	daejeonensis	(species):	0.95
132	11898	3.69799	HC4	T16			10/10				Bacteria	(superkingdom):	1	Proteobacteria	(phylum):	0.99	Gammaproteobacteria	(class):	0.99	Xanthomonadales	(order):	0.99	Rhodanobacteraceae	(family):	0.98	Rhodanobacter	(genus):	0.98
133	11825	0.9629	HC4	T16			7/8				Bacteria	(superkingdom):	1	Proteobacteria	(phylum):	1	Betaproteobacteria	(class):	1	Nitrosomonadales	(order):	0.86	Nitrosomonadaceae	(family):	0.86	Nitrosomonas	(genus):	0.86
134	11791	2.07219	HC4	T16			16/16				Bacteria	(superkingdom):	1	Proteobacteria	(phylum):	0.92	Gammaproteobacteria	(class):	0.92	Xanthomonadales	(order):	0.92	Rhodanobacteraceae	(family):	0.92	Rhodanobacter	(genus):	0.85
135	11289	3.6102	HC4	T10			15/16				Bacteria	(superkingdom):	1	Proteobacteria	(phylum):	0.97	Betaproteobacteria	(class):	0.92	Nitrosomonadales	(order):	0.89	Nitrosomonadaceae	(family):	0.89	Nitrosomonas	(genus):	0.89
135	11790	3.37692	HC4	T16			13/13				Bacteria	(superkingdom):	1	Proteobacteria	(phylum):	0.76	Gammaproteobacteria	(class):	0.76	Xanthomonadales	(order):	0.76	Rhodanobacteraceae	(family):	0.76	Rhodanobacter	(genus):	0.73
136	11747	2.40138	HC4	T16			14/15				Bacteria	(superkingdom):	1	Proteobacteria	(phylum):	0.98	Gammaproteobacteria	(class):	0.98	Xanthomonadales	(order):	0.98	Rhodanobacteraceae	(family):	0.98	Rhodanobacter	(genus):	0.97
137	11724	3.64327	HC4	T16			10/10				Bacteria	(superkingdom):	1	Proteobacteria	(phylum):	0.81	Gammaproteobacteria	(class):	0.78	Xanthomonadales	(order):	0.78	Rhodanobacteraceae	(family):	0.78	Rhodanobacter	(genus):	0.78
138	10901	2.85586	HC4	T10			13/13				Bacteria	(superkingdom):	1	Proteobacteria	(phylum):	1	Betaproteobacteria	(class):	1	Nitrosomonadales	(order):	1	Nitrosomonadaceae	(family):	1	Nitrosomonas	(genus):	1
138	11711	3.62863	HC4	T16			11/11				Bacteria	(superkingdom):	1	Proteobacteria	(phylum):	1	Gammaproteobacteria	(class):	1	Xanthomonadales	(order):	0.99	Rhodanobacteraceae	(family):	0.99	Rhodanobacter	(genus):	0.99	unclassified	Rhodanobacter	(no	rank):	0.65
139	11683	4.05322	HC4	T16			11/11				Bacteria	(superkingdom):	1	Proteobacteria	(phylum):	1	Gammaproteobacteria	(class):	0.95	Xanthomonadales	(order):	0.95	Rhodanobacteraceae	(family):	0.95	Rhodanobacter	(genus):	0.95
13	26914	2.0725	HC4	T1			25/26				Bacteria	(superkingdom):	1	Proteobacteria	(phylum):	0.99	Betaproteobacteria	(class):	0.99	Nitrosomonadales	(order):	0.99	Nitrosomonadaceae	(family):	0.99	Nitrosomonas	(genus):	0.99
13	51898	0.970659	HC4	T16			51/51				Bacteria	(superkingdom):	1	Proteobacteria	(phylum):	1	Betaproteobacteria	(class):	0.96	Nitrosomonadales	(order):	0.94	Nitrosomonadaceae	(family):	0.94	Nitrosomonas	(genus):	0.94
140	10797	0.362043	HC4	T10			9/11				Bacteria	(superkingdom):	1	Proteobacteria	(phylum):	0.86	Betaproteobacteria	(class):	0.71	Burkholderiales	(order):	0.71	Alcaligenaceae	(family):	0.53	Castellaniella	(genus):	0.53	Castellaniella	defragrans	(species):	0.53
140	11658	3.98196	HC4	T16			13/14				Bacteria	(superkingdom):	1	Proteobacteria	(phylum):	1	Gammaproteobacteria	(class):	1	Xanthomonadales	(order):	1	Rhodanobacteraceae	(family):	1	Rhodanobacter	(genus):	0.92
141	10691	2.79563	HC4	T10			6/6				Bacteria	(superkingdom):	1	Proteobacteria	(phylum):	1	Betaproteobacteria	(class):	0.88	Nitrosomonadales	(order):	0.88	Nitrosomonadaceae	(family):	0.53	Nitrosomonas	(genus):	0.53
142	10691	2.64426	HC4	T10			9/9				Bacteria	(superkingdom):	1	Proteobacteria	(phylum):	1	Betaproteobacteria	(class):	1	Nitrosomonadales	(order):	0.9	Nitrosomonadaceae	(family):	0.76	Nitrosomonas	(genus):	0.76
143	11274	5.21333	HC4	T16			12/16				Bacteria	(superkingdom):	1	Proteobacteria	(phylum):	1	Gammaproteobacteria	(class):	0.92	Xanthomonadales	(order):	0.92	Rhodanobacteraceae	(family):	0.73	Rhodanobacter	(genus):	0.68	unclassified	Rhodanobacter	(no	rank):	0.6
144	11263	0.929777	HC4	T16			10/10				Bacteria	(superkingdom):	1	Proteobacteria	(phylum):	0.97	Betaproteobacteria	(class):	0.97	Nitrosomonadales	(order):	0.97	Nitrosomonadaceae	(family):	0.97	Nitrosomonas	(genus):	0.97
145	11145	3.49483	HC4	T16			12/12				Bacteria	(superkingdom):	1	Proteobacteria	(phylum):	1	Gammaproteobacteria	(class):	0.89	Xanthomonadales	(order):	0.89	Rhodanobacteraceae	(family):	0.89	Rhodanobacter	(genus):	0.89
146	11106	1.98506	HC4	T16			13/13				Bacteria	(superkingdom):	1	Proteobacteria	(phylum):	0.88	Gammaproteobacteria	(class):	0.67	Xanthomonadales	(order):	0.67	Rhodanobacteraceae	(family):	0.67	Rhodanobacter	(genus):	0.67
148	11012	1.1141	HC4	T16			1/1				Bacteria	(superkingdom):	1	Proteobacteria	(phylum):	1
14	26436	2.20373	HC4	T1			36/40				Bacteria	(superkingdom):	0.98	Proteobacteria	(phylum):	0.94	Betaproteobacteria	(class):	0.72	Nitrosomonadales	(order):	0.65	Nitrosomonadaceae	(family):	0.65	Nitrosomonas	(genus):	0.65
14	51462	0.932833	HC4	T16			48/48				Bacteria	(superkingdom):	1	Proteobacteria	(phylum):	0.96	Betaproteobacteria	(class):	0.91	Nitrosomonadales	(order):	0.89	Nitrosomonadaceae	(family):	0.89	Nitrosomonas	(genus):	0.89
14	60247	2.71916	HC4	T10			59/61				Bacteria	(superkingdom):	1	Proteobacteria	(phylum):	0.94	Betaproteobacteria	(class):	0.77	Nitrosomonadales	(order):	0.75	Nitrosomonadaceae	(family):	0.75	Nitrosomonas	(genus):	0.75
150	10795	2.54827	HC4	T16			14/14				Bacteria	(superkingdom):	1	Proteobacteria	(phylum):	1	Gammaproteobacteria	(class):	0.91	Xanthomonadales	(order):	0.91	Rhodanobacteraceae	(family):	0.91	Rhodanobacter	(genus):	0.91
151	10228	0.321354	HC4	T10			10/12				Bacteria	(superkingdom):	0.89	Proteobacteria	(phylum):	0.89	Betaproteobacteria	(class):	0.89	Burkholderiales	(order):	0.89	Alcaligenaceae	(family):	0.81
151	10794	0.923127	HC4	T16			13/16				Bacteria	(superkingdom):	1	Proteobacteria	(phylum):	0.95	Betaproteobacteria	(class):	0.5
152	10769	4.48158	HC4	T16			9/10				Bacteria	(superkingdom):	1	Proteobacteria	(phylum):	0.94	Gammaproteobacteria	(class):	0.94	Xanthomonadales	(order):	0.94	Rhodanobacteraceae	(family):	0.94	Rhodanobacter	(genus):	0.94
153	10755	3.72158	HC4	T16			9/9				Bacteria	(superkingdom):	1	Proteobacteria	(phylum):	0.94	Gammaproteobacteria	(class):	0.94	Xanthomonadales	(order):	0.94	Rhodanobacteraceae	(family):	0.94	Rhodanobacter	(genus):	0.94	unclassified	Rhodanobacter	(no	rank):	0.86
154	10577	3.78029	HC4	T16			11/11				Bacteria	(superkingdom):	1	Proteobacteria	(phylum):	1	Gammaproteobacteria	(class):	1	Xanthomonadales	(order):	1	Rhodanobacteraceae	(family):	1	Rhodanobacter	(genus):	1
155	10528	2.75579	HC4	T16			14/14				Bacteria	(superkingdom):	1	Proteobacteria	(phylum):	0.89	Gammaproteobacteria	(class):	0.89	Xanthomonadales	(order):	0.89	Rhodanobacteraceae	(family):	0.89	Rhodanobacter	(genus):	0.89
156	10501	2.17071	HC4	T16			18/18				Bacteria	(superkingdom):	0.98	Proteobacteria	(phylum):	0.7	Gammaproteobacteria	(class):	0.7	Xanthomonadales	(order):	0.7	Rhodanobacteraceae	(family):	0.7	Rhodanobacter	(genus):	0.65
157	10264	5.02032	HC4	T16			7/7				Bacteria	(superkingdom):	1	Proteobacteria	(phylum):	1	Gammaproteobacteria	(class):	1	Xanthomonadales	(order):	1	Rhodanobacteraceae	(family):	1	Rhodanobacter	(genus):	1	unclassified	Rhodanobacter	(no	rank):	0.97	Rhodanobacter	sp.	Root627	(species):	0.97
158	10263	4.27762	HC4	T16			10/10				Bacteria	(superkingdom):	1	Proteobacteria	(phylum):	0.91	Gammaproteobacteria	(class):	0.9	Xanthomonadales	(order):	0.9	Rhodanobacteraceae	(family):	0.9	Rhodanobacter	(genus):	0.9	unclassified	Rhodanobacter	(no	rank):	0.54	Rhodanobacter	sp.	Root480	(species):	0.54
159	10257	1.03149	HC4	T16			12/12				Bacteria	(superkingdom):	0.96	Proteobacteria	(phylum):	0.96	Betaproteobacteria	(class):	0.93	Nitrosomonadales	(order):	0.89	Nitrosomonadaceae	(family):	0.89	Nitrosomonas	(genus):	0.89
15	25533	2.30768	HC4	T1			24/24				Bacteria	(superkingdom):	1	Proteobacteria	(phylum):	1	Betaproteobacteria	(class):	1	Nitrosomonadales	(order):	1	Nitrosomonadaceae	(family):	1	Nitrosomonas	(genus):	1
15	49843	0.938853	HC4	T16			46/47				Bacteria	(superkingdom):	1	Proteobacteria	(phylum):	0.93	Betaproteobacteria	(class):	0.93	Nitrosomonadales	(order):	0.93	Nitrosomonadaceae	(family):	0.93	Nitrosomonas	(genus):	0.9
15	58132	2.9063	HC4	T10			52/52				Bacteria	(superkingdom):	1	Proteobacteria	(phylum):	0.99	Betaproteobacteria	(class):	0.93	Nitrosomonadales	(order):	0.93	Nitrosomonadaceae	(family):	0.93	Nitrosomonas	(genus):	0.85
160	10201	0.706968	HC4	T16			14/17				Bacteria	(superkingdom):	1	Proteobacteria	(phylum):	0.74	Betaproteobacteria	(class):	0.74	Nitrosomonadales	(order):	0.74	Nitrosomonadaceae	(family):	0.62	Nitrosomonas	(genus):	0.62
161	10194	3.33277	HC4	T16			13/13				Bacteria	(superkingdom):	0.99	Proteobacteria	(phylum):	0.98	Gammaproteobacteria	(class):	0.98	Xanthomonadales	(order):	0.98	Rhodanobacteraceae	(family):	0.94	Rhodanobacter	(genus):	0.94
162	10164	3.91691	HC4	T16			12/12				Bacteria	(superkingdom):	1	Proteobacteria	(phylum):	0.69	Gammaproteobacteria	(class):	0.69	Xanthomonadales	(order):	0.69	Rhodanobacteraceae	(family):	0.69	Rhodanobacter	(genus):	0.63
163	10161	3.53847	HC4	T16			10/10				Bacteria	(superkingdom):	1	Proteobacteria	(phylum):	0.97	Gammaproteobacteria	(class):	0.97	Xanthomonadales	(order):	0.97	Rhodanobacteraceae	(family):	0.97	Rhodanobacter	(genus):	0.97
164	10119	0.890813	HC4	T16			10/12				Bacteria	(superkingdom):	1	Proteobacteria	(phylum):	0.66	Betaproteobacteria	(class):	0.61
165	10030	2.86358	HC4	T16			11/11				Bacteria	(superkingdom):	0.94	Proteobacteria	(phylum):	0.94	Gammaproteobacteria	(class):	0.94	Xanthomonadales	(order):	0.94	Rhodanobacteraceae	(family):	0.94	Rhodanobacter	(genus):	0.94
16	25233	2.42424	HC4	T1			26/26				Bacteria	(superkingdom):	1	Proteobacteria	(phylum):	0.96	Betaproteobacteria	(class):	0.82	Nitrosomonadales	(order):	0.54	Nitrosomonadaceae	(family):	0.54	Nitrosomonas	(genus):	0.54
16	49679	0.926784	HC4	T16			47/48				Bacteria	(superkingdom):	1	Proteobacteria	(phylum):	0.97	Betaproteobacteria	(class):	0.9	Nitrosomonadales	(order):	0.9	Nitrosomonadaceae	(family):	0.9	Nitrosomonas	(genus):	0.84
16	57115	2.80889	HC4	T10			57/57				Bacteria	(superkingdom):	1	Proteobacteria	(phylum):	0.99	Betaproteobacteria	(class):	0.99	Nitrosomonadales	(order):	0.95	Nitrosomonadaceae	(family):	0.95	Nitrosomonas	(genus):	0.95
17	24609	2.21064	HC4	T1			19/21				Bacteria	(superkingdom):	1	Proteobacteria	(phylum):	1	Betaproteobacteria	(class):	0.97	Nitrosomonadales	(order):	0.97	Nitrosomonadaceae	(family):	0.97	Nitrosomonas	(genus):	0.97
17	49069	0.980814	HC4	T16			43/43				Bacteria	(superkingdom):	1	Proteobacteria	(phylum):	0.94	Betaproteobacteria	(class):	0.86	Nitrosomonadales	(order):	0.83	Nitrosomonadaceae	(family):	0.83	Nitrosomonas	(genus):	0.79
17	54132	3.16363	HC4	T10			53/55				Bacteria	(superkingdom):	1	Proteobacteria	(phylum):	1	Betaproteobacteria	(class):	0.95	Nitrosomonadales	(order):	0.94	Nitrosomonadaceae	(family):	0.94	Nitrosomonas	(genus):	0.92
18	24507	2.29664	HC4	T1			19/19				Bacteria	(superkingdom):	1	Proteobacteria	(phylum):	1	Betaproteobacteria	(class):	0.98	Nitrosomonadales	(order):	0.94	Nitrosomonadaceae	(family):	0.94	Nitrosomonas	(genus):	0.94
18	47916	0.973341	HC4	T16			44/45				Bacteria	(superkingdom):	1	Proteobacteria	(phylum):	0.99	Betaproteobacteria	(class):	0.99	Nitrosomonadales	(order):	0.98	Nitrosomonadaceae	(family):	0.93	Nitrosomonas	(genus):	0.93
18	53535	3.02376	HC4	T10			53/56				Bacteria	(superkingdom):	1	Proteobacteria	(phylum):	0.99	Betaproteobacteria	(class):	0.89	Nitrosomonadales	(order):	0.83	Nitrosomonadaceae	(family):	0.82	Nitrosomonas	(genus):	0.82
19	24398	2.31667	HC4	T1			7/8				Bacteria	(superkingdom):	1	Proteobacteria	(phylum):	0.54	Gammaproteobacteria	(class):	0.54
19	47777	0.982308	HC4	T16			51/52				Bacteria	(superkingdom):	0.96	Proteobacteria	(phylum):	0.9	Betaproteobacteria	(class):	0.78	Nitrosomonadales	(order):	0.74	Nitrosomonadaceae	(family):	0.67	Nitrosomonas	(genus):	0.63
19	52845	3.05338	HC4	T10			56/57				Bacteria	(superkingdom):	1	Proteobacteria	(phylum):	0.99	Betaproteobacteria	(class):	0.87	Nitrosomonadales	(order):	0.77	Nitrosomonadaceae	(family):	0.77	Nitrosomonas	(genus):	0.77
1	189914	2.979	HC4	T10			160/167				Bacteria	(superkingdom):	1	Proteobacteria	(phylum):	0.92	Betaproteobacteria	(class):	0.79	Nitrosomonadales	(order):	0.7	Nitrosomonadaceae	(family):	0.7	Nitrosomonas	(genus):	0.69
1	39016	2.07349	HC4	T1			37/38				Bacteria	(superkingdom):	1	Proteobacteria	(phylum):	1	Betaproteobacteria	(class):	0.92	Nitrosomonadales	(order):	0.92	Nitrosomonadaceae	(family):	0.92	Nitrosomonas	(genus):	0.92
20	23897	7.48031	HC4	T1			21/40
20	44855	0.937914	HC4	T16			40/48				Bacteria	(superkingdom):	0.97	Proteobacteria	(phylum):	0.96	Betaproteobacteria	(class):	0.85	Nitrosomonadales	(order):	0.81	Nitrosomonadaceae	(family):	0.81	Nitrosomonas	(genus):	0.81
20	49254	2.85167	HC4	T10			50/52				Bacteria	(superkingdom):	0.96	Proteobacteria	(phylum):	0.91	Betaproteobacteria	(class):	0.79	Nitrosomonadales	(order):	0.76	Nitrosomonadaceae	(family):	0.69	Nitrosomonas	(genus):	0.66
21	41371	4.35823	HC4	T16			27/27				Bacteria	(superkingdom):	0.9	Proteobacteria	(phylum):	0.68	Gammaproteobacteria	(class):	0.68	Xanthomonadales	(order):	0.68	Rhodanobacteraceae	(family):	0.68	Rhodanobacter	(genus):	0.65
21	44658	2.85464	HC4	T10			35/36				Bacteria	(superkingdom):	1	Proteobacteria	(phylum):	0.97	Betaproteobacteria	(class):	0.97	Nitrosomonadales	(order):	0.93	Nitrosomonadaceae	(family):	0.93	Nitrosomonas	(genus):	0.93
22	40874	0.859155	HC4	T16			40/42				Bacteria	(superkingdom):	1	Proteobacteria	(phylum):	1	Betaproteobacteria	(class):	1	Nitrosomonadales	(order):	1	Nitrosomonadaceae	(family):	1	Nitrosomonas	(genus):	1
22	43200	2.89936	HC4	T10			44/44				Bacteria	(superkingdom):	1	Proteobacteria	(phylum):	0.95
23	22839	2.11738	HC4	T1			23/23				Bacteria	(superkingdom):	1	Proteobacteria	(phylum):	1	Betaproteobacteria	(class):	0.91	Nitrosomonadales	(order):	0.91	Nitrosomonadaceae	(family):	0.91	Nitrosomonas	(genus):	0.91
23	42651	2.99017	HC4	T10			36/44				Bacteria	(superkingdom):	0.97	Proteobacteria	(phylum):	0.92	Betaproteobacteria	(class):	0.85	Nitrosomonadales	(order):	0.83	Nitrosomonadaceae	(family):	0.83	Nitrosomonas	(genus):	0.83
24	22394	2.28738	HC4	T1			20/21				Bacteria	(superkingdom):	1	Proteobacteria	(phylum):	0.9	Betaproteobacteria	(class):	0.81	Nitrosomonadales	(order):	0.81	Nitrosomonadaceae	(family):	0.81	Nitrosomonas	(genus):	0.81
24	40042	0.877214	HC4	T16			37/39				Bacteria	(superkingdom):	1	Proteobacteria	(phylum):	0.99	Betaproteobacteria	(class):	0.9	Nitrosomonadales	(order):	0.9	Nitrosomonadaceae	(family):	0.9	Nitrosomonas	(genus):	0.9
24	42544	2.86098	HC4	T10			38/38				Bacteria	(superkingdom):	0.97	Proteobacteria	(phylum):	0.93	Betaproteobacteria	(class):	0.93	Nitrosomonadales	(order):	0.93	Nitrosomonadaceae	(family):	0.93	Nitrosomonas	(genus):	0.93
25	21978	2.20686	HC4	T1			19/19				Bacteria	(superkingdom):	1	Proteobacteria	(phylum):	0.96	Betaproteobacteria	(class):	0.83	Nitrosomonadales	(order):	0.83	Nitrosomonadaceae	(family):	0.83	Nitrosomonas	(genus):	0.78
25	38621	4.28698	HC4	T16			35/35				Bacteria	(superkingdom):	1	Proteobacteria	(phylum):	0.96	Gammaproteobacteria	(class):	0.96	Xanthomonadales	(order):	0.96	Rhodanobacteraceae	(family):	0.96	Rhodanobacter	(genus):	0.96
25	42335	2.98671	HC4	T10			39/41				Bacteria	(superkingdom):	1	Proteobacteria	(phylum):	0.94	Betaproteobacteria	(class):	0.88	Nitrosomonadales	(order):	0.88	Nitrosomonadaceae	(family):	0.88	Nitrosomonas	(genus):	0.88
26	21840	2.34933	HC4	T1			23/24				Bacteria	(superkingdom):	1	Proteobacteria	(phylum):	0.95	Betaproteobacteria	(class):	0.87	Nitrosomonadales	(order):	0.87	Nitrosomonadaceae	(family):	0.76	Nitrosomonas	(genus):	0.74
26	40701	3.29943	HC4	T10			56/56				Bacteria	(superkingdom):	0.94	Proteobacteria	(phylum):	0.82	Betaproteobacteria	(class):	0.71	Nitrosomonadales	(order):	0.71	Nitrosomonadaceae	(family):	0.7	Nitrosomonas	(genus):	0.7
27	21262	2.07835	HC4	T1			22/22				Bacteria	(superkingdom):	1	Proteobacteria	(phylum):	1	Betaproteobacteria	(class):	0.91	Nitrosomonadales	(order):	0.89	Nitrosomonadaceae	(family):	0.89	Nitrosomonas	(genus):	0.75
27	38454	0.896235	HC4	T16			38/41				Bacteria	(superkingdom):	1	Proteobacteria	(phylum):	0.83	Betaproteobacteria	(class):	0.77	Nitrosomonadales	(order):	0.77	Nitrosomonadaceae	(family):	0.77	Nitrosomonas	(genus):	0.73
28	20966	2.30433	HC4	T1			23/23				Bacteria	(superkingdom):	1	Proteobacteria	(phylum):	1	Betaproteobacteria	(class):	0.87	Nitrosomonadales	(order):	0.87	Nitrosomonadaceae	(family):	0.87	Nitrosomonas	(genus):	0.84
28	37380	1.05549	HC4	T16			40/41				Bacteria	(superkingdom):	1	Proteobacteria	(phylum):	0.95	Betaproteobacteria	(class):	0.93	Nitrosomonadales	(order):	0.89	Nitrosomonadaceae	(family):	0.78	Nitrosomonas	(genus):	0.74
28	40086	3.35339	HC4	T10			37/39				Bacteria	(superkingdom):	1	Proteobacteria	(phylum):	0.94	Betaproteobacteria	(class):	0.82	Nitrosomonadales	(order):	0.78	Nitrosomonadaceae	(family):	0.59	Nitrosomonas	(genus):	0.52
29	20849	2.21103	HC4	T1			22/22				Bacteria	(superkingdom):	1	Proteobacteria	(phylum):	1	Betaproteobacteria	(class):	0.91	Nitrosomonadales	(order):	0.91	Nitrosomonadaceae	(family):	0.91	Nitrosomonas	(genus):	0.91
29	36679	0.929306	HC4	T16			32/35				Bacteria	(superkingdom):	1	Proteobacteria	(phylum):	0.96	Betaproteobacteria	(class):	0.89	Nitrosomonadales	(order):	0.89	Nitrosomonadaceae	(family):	0.89	Nitrosomonas	(genus):	0.89
29	39938	2.83831	HC4	T10			35/36				Bacteria	(superkingdom):	1	Proteobacteria	(phylum):	1	Betaproteobacteria	(class):	0.92	Nitrosomonadales	(order):	0.92	Nitrosomonadaceae	(family):	0.92	Nitrosomonas	(genus):	0.92
2	148120	2.88951	HC4	T10			133/136				Bacteria	(superkingdom):	1	Proteobacteria	(phylum):	0.98	Betaproteobacteria	(class):	0.94	Nitrosomonadales	(order):	0.93	Nitrosomonadaceae	(family):	0.93	Nitrosomonas	(genus):	0.91
2	86304	0.970932	HC4	T16			57/60				Bacteria	(superkingdom):	0.99	Proteobacteria	(phylum):	0.9
30	20845	1.97794	HC4	T1			16/17				Bacteria	(superkingdom):	1	Proteobacteria	(phylum):	0.93	Betaproteobacteria	(class):	0.93	Nitrosomonadales	(order):	0.92	Nitrosomonadaceae	(family):	0.92	Nitrosomonas	(genus):	0.92
30	34340	5.17201	HC4	T16			29/29				Bacteria	(superkingdom):	1	Proteobacteria	(phylum):	0.97	Gammaproteobacteria	(class):	0.97	Xanthomonadales	(order):	0.97	Rhodanobacteraceae	(family):	0.97	Rhodanobacter	(genus):	0.97	unclassified	Rhodanobacter	(no	rank):	0.86	Rhodanobacter	sp.	Root627	(species):	0.86
30	38325	3.07485	HC4	T10			41/43				Bacteria	(superkingdom):	0.97	Proteobacteria	(phylum):	0.97	Betaproteobacteria	(class):	0.92	Nitrosomonadales	(order):	0.92	Nitrosomonadaceae	(family):	0.92	Nitrosomonas	(genus):	0.92
31	20821	2.15096	HC4	T1			16/17				Bacteria	(superkingdom):	1	Proteobacteria	(phylum):	1	Betaproteobacteria	(class):	1	Nitrosomonadales	(order):	1	Nitrosomonadaceae	(family):	1	Nitrosomonas	(genus):	1
31	34146	0.872101	HC4	T16			29/30				Bacteria	(superkingdom):	1	Proteobacteria	(phylum):	1	Betaproteobacteria	(class):	1	Nitrosomonadales	(order):	1	Nitrosomonadaceae	(family):	1	Nitrosomonas	(genus):	1
31	35278	2.97909	HC4	T10			33/36				Bacteria	(superkingdom):	1	Proteobacteria	(phylum):	0.94	Betaproteobacteria	(class):	0.87	Nitrosomonadales	(order):	0.87	Nitrosomonadaceae	(family):	0.87	Nitrosomonas	(genus):	0.87
32	20555	2.45785	HC4	T1			22/23				Bacteria	(superkingdom):	1	Proteobacteria	(phylum):	0.98	Betaproteobacteria	(class):	0.94	Nitrosomonadales	(order):	0.94	Nitrosomonadaceae	(family):	0.94	Nitrosomonas	(genus):	0.94
32	35111	2.83724	HC4	T10			37/39				Bacteria	(superkingdom):	1	Proteobacteria	(phylum):	0.95	Betaproteobacteria	(class):	0.79	Nitrosomonadales	(order):	0.74	Nitrosomonadaceae	(family):	0.64	Nitrosomonas	(genus):	0.64
33	20225	2.46303	HC4	T1			16/16				Bacteria	(superkingdom):	0.96	Proteobacteria	(phylum):	0.89
33	33031	0.866916	HC4	T16			32/32				Bacteria	(superkingdom):	0.97	Proteobacteria	(phylum):	0.95	Betaproteobacteria	(class):	0.84	Nitrosomonadales	(order):	0.84	Nitrosomonadaceae	(family):	0.84	Nitrosomonas	(genus):	0.84
33	34852	3.08285	HC4	T10			28/29				Bacteria	(superkingdom):	1	Proteobacteria	(phylum):	1	Betaproteobacteria	(class):	1	Nitrosomonadales	(order):	0.97	Nitrosomonadaceae	(family):	0.97	Nitrosomonas	(genus):	0.97
34	20102	1.97927	HC4	T1			16/16				Bacteria	(superkingdom):	1	Proteobacteria	(phylum):	1	Betaproteobacteria	(class):	0.93	Nitrosomonadales	(order):	0.93	Nitrosomonadaceae	(family):	0.93	Nitrosomonas	(genus):	0.91
34	32474	0.893159	HC4	T16			37/37				Bacteria	(superkingdom):	1	Proteobacteria	(phylum):	0.99	Betaproteobacteria	(class):	0.97	Nitrosomonadales	(order):	0.96	Nitrosomonadaceae	(family):	0.96	Nitrosomonas	(genus):	0.96
34	34644	3.29414	HC4	T10			30/31				Bacteria	(superkingdom):	1	Proteobacteria	(phylum):	0.89	Betaproteobacteria	(class):	0.89	Nitrosomonadales	(order):	0.89	Nitrosomonadaceae	(family):	0.89	Nitrosomonas	(genus):	0.89
35	20010	2.14837	HC4	T1			16/16				Bacteria	(superkingdom):	1	Proteobacteria	(phylum):	1	Betaproteobacteria	(class):	1	Nitrosomonadales	(order):	1	Nitrosomonadaceae	(family):	1	Nitrosomonas	(genus):	1
35	32030	4.03871	HC4	T16			27/27				Bacteria	(superkingdom):	1	Proteobacteria	(phylum):	1	Gammaproteobacteria	(class):	1	Xanthomonadales	(order):	1	Rhodanobacteraceae	(family):	1	Rhodanobacter	(genus):	1
35	34372	2.98347	HC4	T10			27/28				Bacteria	(superkingdom):	1	Proteobacteria	(phylum):	1	Betaproteobacteria	(class):	0.9	Nitrosomonadales	(order):	0.9	Nitrosomonadaceae	(family):	0.9	Nitrosomonas	(genus):	0.9
36	31276	1.29747	HC4	T16			48/48				Bacteria	(superkingdom):	0.92	Proteobacteria	(phylum):	0.65	Betaproteobacteria	(class):	0.53	Nitrosomonadales	(order):	0.53	Nitrosomonadaceae	(family):	0.52	Nitrosomonas	(genus):	0.52
36	34201	2.96739	HC4	T10			26/29				Bacteria	(superkingdom):	1	Proteobacteria	(phylum):	0.98	Betaproteobacteria	(class):	0.89	Nitrosomonadales	(order):	0.89	Nitrosomonadaceae	(family):	0.89	Nitrosomonas	(genus):	0.88
37	18953	2.19951	HC4	T1			22/23				Bacteria	(superkingdom):	1	Proteobacteria	(phylum):	1	Betaproteobacteria	(class):	0.91	Nitrosomonadales	(order):	0.88	Nitrosomonadaceae	(family):	0.88	Nitrosomonas	(genus):	0.82
37	29570	2.76837	HC4	T10			27/28				Bacteria	(superkingdom):	1	Proteobacteria	(phylum):	0.96	Betaproteobacteria	(class):	0.94	Nitrosomonadales	(order):	0.94	Nitrosomonadaceae	(family):	0.64	Nitrosomonas	(genus):	0.64
37	30203	4.29153	HC4	T16			30/31				Bacteria	(superkingdom):	1	Proteobacteria	(phylum):	0.87	Gammaproteobacteria	(class):	0.83	Xanthomonadales	(order):	0.83	Rhodanobacteraceae	(family):	0.81	Rhodanobacter	(genus):	0.7
38	28784	2.66329	HC4	T10			25/26				Bacteria	(superkingdom):	0.98	Proteobacteria	(phylum):	0.95	Betaproteobacteria	(class):	0.68	Nitrosomonadales	(order):	0.57	Nitrosomonadaceae	(family):	0.57	Nitrosomonas	(genus):	0.57
39	18482	2.59346	HC4	T1			19/19				Bacteria	(superkingdom):	1	Proteobacteria	(phylum):	0.97	Betaproteobacteria	(class):	0.91	Nitrosomonadales	(order):	0.91	Nitrosomonadaceae	(family):	0.91	Nitrosomonas	(genus):	0.91
39	29986	0.889213	HC4	T16			27/28				Bacteria	(superkingdom):	1	Proteobacteria	(phylum):	1	Betaproteobacteria	(class):	0.99	Nitrosomonadales	(order):	0.99	Nitrosomonadaceae	(family):	0.99	Nitrosomonas	(genus):	0.99
3	123285	2.94516	HC4	T10			113/119				Bacteria	(superkingdom):	0.99	Proteobacteria	(phylum):	0.94	Betaproteobacteria	(class):	0.87	Nitrosomonadales	(order):	0.86	Nitrosomonadaceae	(family):	0.73	Nitrosomonas	(genus):	0.7
3	75791	0.954496	HC4	T16			74/77				Bacteria	(superkingdom):	0.98	Proteobacteria	(phylum):	0.98	Betaproteobacteria	(class):	0.92	Nitrosomonadales	(order):	0.92	Nitrosomonadaceae	(family):	0.92	Nitrosomonas	(genus):	0.92
40	17806	1.9931	HC4	T1			19/20				Bacteria	(superkingdom):	1	Proteobacteria	(phylum):	0.93	Betaproteobacteria	(class):	0.93	Nitrosomonadales	(order):	0.93	Nitrosomonadaceae	(family):	0.93	Nitrosomonas	(genus):	0.93
40	28255	2.72195	HC4	T10			19/19				Bacteria	(superkingdom):	1	Proteobacteria	(phylum):	1	Betaproteobacteria	(class):	0.96	Nitrosomonadales	(order):	0.96	Nitrosomonadaceae	(family):	0.96	Nitrosomonas	(genus):	0.96
41	17230	2.36707	HC4	T1			16/17				Bacteria	(superkingdom):	1	Proteobacteria	(phylum):	0.98	Betaproteobacteria	(class):	0.79	Nitrosomonadales	(order):	0.79	Nitrosomonadaceae	(family):	0.66
41	27849	2.9877	HC4	T10			25/26				Bacteria	(superkingdom):	1	Proteobacteria	(phylum):	1	Betaproteobacteria	(class):	0.92	Nitrosomonadales	(order):	0.92	Nitrosomonadaceae	(family):	0.92	Nitrosomonas	(genus):	0.92
41	29611	3.93424	HC4	T16			32/32				Bacteria	(superkingdom):	1	Proteobacteria	(phylum):	0.89	Gammaproteobacteria	(class):	0.89	Xanthomonadales	(order):	0.89	Rhodanobacteraceae	(family):	0.89	Rhodanobacter	(genus):	0.89
42	17059	2.33174	HC4	T1			13/13				Bacteria	(superkingdom):	1	Proteobacteria	(phylum):	1	Betaproteobacteria	(class):	1	Nitrosomonadales	(order):	1	Nitrosomonadaceae	(family):	1	Nitrosomonas	(genus):	1
42	29398	0.871853	HC4	T16			27/28				Bacteria	(superkingdom):	1	Proteobacteria	(phylum):	0.96	Betaproteobacteria	(class):	0.94	Nitrosomonadales	(order):	0.94	Nitrosomonadaceae	(family):	0.65	Nitrosomonas	(genus):	0.65
43	16940	1.95694	HC4	T1			18/18				Bacteria	(superkingdom):	1	Proteobacteria	(phylum):	1	Betaproteobacteria	(class):	1	Nitrosomonadales	(order):	1	Nitrosomonadaceae	(family):	1	Nitrosomonas	(genus):	1
43	25057	3.32844	HC4	T10			19/22				Bacteria	(superkingdom):	1	Proteobacteria	(phylum):	1	Betaproteobacteria	(class):	0.97	Nitrosomonadales	(order):	0.97	Nitrosomonadaceae	(family):	0.97	Nitrosomonas	(genus):	0.97
43	29298	0.950087	HC4	T16			31/31				Bacteria	(superkingdom):	1	Proteobacteria	(phylum):	1	Betaproteobacteria	(class):	1	Nitrosomonadales	(order):	1	Nitrosomonadaceae	(family):	1	Nitrosomonas	(genus):	1
44	16937	2.28691	HC4	T1			12/12				Bacteria	(superkingdom):	1	Proteobacteria	(phylum):	1	Betaproteobacteria	(class):	0.93	Nitrosomonadales	(order):	0.93	Nitrosomonadaceae	(family):	0.93	Nitrosomonas	(genus):	0.88	Nitrosomonas	stercoris	(species):	0.8
44	25000	3.19732	HC4	T10			26/26				Bacteria	(superkingdom):	1	Proteobacteria	(phylum):	1	Betaproteobacteria	(class):	0.98	Nitrosomonadales	(order):	0.98	Nitrosomonadaceae	(family):	0.98	Nitrosomonas	(genus):	0.97
44	28846	0.930499	HC4	T16			26/26				Bacteria	(superkingdom):	1	Proteobacteria	(phylum):	0.99	Betaproteobacteria	(class):	0.99	Nitrosomonadales	(order):	0.99	Nitrosomonadaceae	(family):	0.99	Nitrosomonas	(genus):	0.99
45	16854	1.90458	HC4	T1			16/16				Bacteria	(superkingdom):	1	Proteobacteria	(phylum):	0.94	Betaproteobacteria	(class):	0.61	Nitrosomonadales	(order):	0.61	Nitrosomonadaceae	(family):	0.61	Nitrosomonas	(genus):	0.61
45	24486	3.12505	HC4	T10			27/27				Bacteria	(superkingdom):	1	Proteobacteria	(phylum):	1	Betaproteobacteria	(class):	0.89	Nitrosomonadales	(order):	0.87	Nitrosomonadaceae	(family):	0.87	Nitrosomonas	(genus):	0.87
45	28778	0.878154	HC4	T16			26/27				Bacteria	(superkingdom):	0.98	Proteobacteria	(phylum):	0.93	Betaproteobacteria	(class):	0.67	Nitrosomonadales	(order):	0.56	Nitrosomonadaceae	(family):	0.56	Nitrosomonas	(genus):	0.56
46	15418	1.79197	HC4	T1			15/15				Bacteria	(superkingdom):	1	Proteobacteria	(phylum):	1	Betaproteobacteria	(class):	0.91	Nitrosomonadales	(order):	0.91	Nitrosomonadaceae	(family):	0.91	Nitrosomonas	(genus):	0.91
46	27446	4.45734	HC4	T16			29/29				Bacteria	(superkingdom):	1	Proteobacteria	(phylum):	1	Gammaproteobacteria	(class):	1	Xanthomonadales	(order):	1	Rhodanobacteraceae	(family):	1	Rhodanobacter	(genus):	1
47	15394	1.93253	HC4	T1			8/8				Bacteria	(superkingdom):	1	Proteobacteria	(phylum):	1	Betaproteobacteria	(class):	1	Nitrosomonadales	(order):	1	Nitrosomonadaceae	(family):	1	Nitrosomonas	(genus):	1
47	22817	3.00057	HC4	T10			20/21				Bacteria	(superkingdom):	1	Proteobacteria	(phylum):	1	Betaproteobacteria	(class):	1	Nitrosomonadales	(order):	1	Nitrosomonadaceae	(family):	1	Nitrosomonas	(genus):	1
47	27277	0.95256	HC4	T16			27/27				Bacteria	(superkingdom):	1	Proteobacteria	(phylum):	0.98	Betaproteobacteria	(class):	0.89	Nitrosomonadales	(order):	0.89	Nitrosomonadaceae	(family):	0.89	Nitrosomonas	(genus):	0.89
48	15064	1.97168	HC4	T1			12/12				Bacteria	(superkingdom):	1	Proteobacteria	(phylum):	1	Betaproteobacteria	(class):	1	Nitrosomonadales	(order):	1	Nitrosomonadaceae	(family):	0.56	Nitrosomonas	(genus):	0.56
49	26408	0.881055	HC4	T16			25/26				Bacteria	(superkingdom):	1	Proteobacteria	(phylum):	1	Betaproteobacteria	(class):	1	Nitrosomonadales	(order):	1	Nitrosomonadaceae	(family):	1	Nitrosomonas	(genus):	1
4	110204	2.89405	HC4	T10			101/105				Bacteria	(superkingdom):	0.98	Proteobacteria	(phylum):	0.96	Betaproteobacteria	(class):	0.89	Nitrosomonadales	(order):	0.87	Nitrosomonadaceae	(family):	0.86	Nitrosomonas	(genus):	0.86
4	75322	0.982991	HC4	T16			68/71				Bacteria	(superkingdom):	1	Proteobacteria	(phylum):	1	Betaproteobacteria	(class):	0.97	Nitrosomonadales	(order):	0.95	Nitrosomonadaceae	(family):	0.95	Nitrosomonas	(genus):	0.94
50	14615	2.1132	HC4	T1			20/21				Bacteria	(superkingdom):	1	Proteobacteria	(phylum):	0.94	Betaproteobacteria	(class):	0.87	Nitrosomonadales	(order):	0.82	Nitrosomonadaceae	(family):	0.82	Nitrosomonas	(genus):	0.82
50	22228	3.15877	HC4	T10			22/23				Bacteria	(superkingdom):	1	Proteobacteria	(phylum):	1	Betaproteobacteria	(class):	0.98	Nitrosomonadales	(order):	0.94	Nitrosomonadaceae	(family):	0.94	Nitrosomonas	(genus):	0.94
50	25902	0.746266	HC4	T16			20/20				Bacteria	(superkingdom):	1	Proteobacteria	(phylum):	1	Betaproteobacteria	(class):	0.91	Nitrosomonadales	(order):	0.91	Nitrosomonadaceae	(family):	0.91	Nitrosomonas	(genus):	0.91
51	14551	2.16556	HC4	T1			14/14				Bacteria	(superkingdom):	1	Proteobacteria	(phylum):	1	Betaproteobacteria	(class):	1	Nitrosomonadales	(order):	1	Nitrosomonadaceae	(family):	1	Nitrosomonas	(genus):	1
51	22052	2.77587	HC4	T10			15/15				Bacteria	(superkingdom):	1	Proteobacteria	(phylum):	1	Betaproteobacteria	(class):	1	Nitrosomonadales	(order):	0.98	Nitrosomonadaceae	(family):	0.91	Nitrosomonas	(genus):	0.91
52	14455	8.18111	HC4	T1			7/25
52	25152	0.881359	HC4	T16			28/29				Bacteria	(superkingdom):	1	Proteobacteria	(phylum):	0.97	Betaproteobacteria	(class):	0.83	Nitrosomonadales	(order):	0.81	Nitrosomonadaceae	(family):	0.81	Nitrosomonas	(genus):	0.81
53	14375	2.17406	HC4	T1			12/12				Bacteria	(superkingdom):	1	Proteobacteria	(phylum):	1	Betaproteobacteria	(class):	0.96	Nitrosomonadales	(order):	0.91	Nitrosomonadaceae	(family):	0.91	Nitrosomonas	(genus):	0.91
53	21395	2.71055	HC4	T10			21/21				Bacteria	(superkingdom):	1	Proteobacteria	(phylum):	0.99	Betaproteobacteria	(class):	0.98	Nitrosomonadales	(order):	0.98	Nitrosomonadaceae	(family):	0.98	Nitrosomonas	(genus):	0.98
53	24811	0.916424	HC4	T16			26/27				Bacteria	(superkingdom):	1	Proteobacteria	(phylum):	1	Betaproteobacteria	(class):	0.98	Nitrosomonadales	(order):	0.98	Nitrosomonadaceae	(family):	0.98	Nitrosomonas	(genus):	0.98
54	14335	2.06524	HC4	T1			13/13				Bacteria	(superkingdom):	1	Proteobacteria	(phylum):	1	Betaproteobacteria	(class):	1	Nitrosomonadales	(order):	1	Nitrosomonadaceae	(family):	1	Nitrosomonas	(genus):	1
54	21122	3.48773	HC4	T10			22/22				Bacteria	(superkingdom):	1	Proteobacteria	(phylum):	1	Betaproteobacteria	(class):	0.91	Nitrosomonadales	(order):	0.91	Nitrosomonadaceae	(family):	0.91	Nitrosomonas	(genus):	0.91
54	24432	2.45048	HC4	T16			25/26				Bacteria	(superkingdom):	1	Proteobacteria	(phylum):	0.84	Gammaproteobacteria	(class):	0.84	Xanthomonadales	(order):	0.84	Rhodanobacteraceae	(family):	0.84	Rhodanobacter	(genus):	0.84
55	20984	3.19873	HC4	T10			20/20				Bacteria	(superkingdom):	1	Proteobacteria	(phylum):	1	Betaproteobacteria	(class):	0.96	Nitrosomonadales	(order):	0.93	Nitrosomonadaceae	(family):	0.93	Nitrosomonas	(genus):	0.93
55	24208	5.24148	HC4	T16			22/24				Bacteria	(superkingdom):	1	Proteobacteria	(phylum):	0.87	Gammaproteobacteria	(class):	0.87	Xanthomonadales	(order):	0.76	Rhodanobacteraceae	(family):	0.76	Rhodanobacter	(genus):	0.68
56	20972	3.25335	HC4	T10			22/22				Bacteria	(superkingdom):	1	Proteobacteria	(phylum):	1	Betaproteobacteria	(class):	0.87	Nitrosomonadales	(order):	0.87	Nitrosomonadaceae	(family):	0.87	Nitrosomonas	(genus):	0.84
56	24059	0.823834	HC4	T16			25/25				Bacteria	(superkingdom):	0.94	Proteobacteria	(phylum):	0.86	Betaproteobacteria	(class):	0.82	Nitrosomonadales	(order):	0.82	Nitrosomonadaceae	(family):	0.82	Nitrosomonas	(genus):	0.82
57	20900	2.84634	HC4	T10			18/20				Bacteria	(superkingdom):	1	Proteobacteria	(phylum):	1	Betaproteobacteria	(class):	1	Nitrosomonadales	(order):	0.93	Nitrosomonadaceae	(family):	0.93	Nitrosomonas	(genus):	0.93
57	23946	4.02372	HC4	T16			21/40
58	14005	1.99222	HC4	T1			16/17				Bacteria	(superkingdom):	1	Proteobacteria	(phylum):	1	Betaproteobacteria	(class):	1	Nitrosomonadales	(order):	1	Nitrosomonadaceae	(family):	1	Nitrosomonas	(genus):	1
58	20895	3.19824	HC4	T10			30/31				Bacteria	(superkingdom):	1	Proteobacteria	(phylum):	0.96	Betaproteobacteria	(class):	0.84	Nitrosomonadales	(order):	0.79	Nitrosomonadaceae	(family):	0.79	Nitrosomonas	(genus):	0.77
58	23706	0.736842	HC4	T16			30/30				Bacteria	(superkingdom):	1	Proteobacteria	(phylum):	0.86
59	20797	3.19637	HC4	T10			15/15				Bacteria	(superkingdom):	1	Proteobacteria	(phylum):	0.99	Betaproteobacteria	(class):	0.99	Nitrosomonadales	(order):	0.99	Nitrosomonadaceae	(family):	0.99	Nitrosomonas	(genus):	0.92
59	23274	0.98354	HC4	T16			23/24				Bacteria	(superkingdom):	1	Proteobacteria	(phylum):	0.94	Betaproteobacteria	(class):	0.89	Nitrosomonadales	(order):	0.81	Nitrosomonadaceae	(family):	0.81	Nitrosomonas	(genus):	0.8
5	32251	2.34846	HC4	T1			33/35				Bacteria	(superkingdom):	1	Proteobacteria	(phylum):	0.99	Betaproteobacteria	(class):	0.83	Nitrosomonadales	(order):	0.8	Nitrosomonadaceae	(family):	0.76	Nitrosomonas	(genus):	0.76
5	74632	0.933843	HC4	T16			64/65				Bacteria	(superkingdom):	1	Proteobacteria	(phylum):	0.98	Betaproteobacteria	(class):	0.97	Nitrosomonadales	(order):	0.96	Nitrosomonadaceae	(family):	0.96	Nitrosomonas	(genus):	0.95
5	88127	2.96023	HC4	T10			76/78				Bacteria	(superkingdom):	1	Proteobacteria	(phylum):	0.95	Betaproteobacteria	(class):	0.89	Nitrosomonadales	(order):	0.84	Nitrosomonadaceae	(family):	0.84	Nitrosomonas	(genus):	0.82
60	23256	4.41459	HC4	T16			13/14				Bacteria	(superkingdom):	1	Proteobacteria	(phylum):	1	Gammaproteobacteria	(class):	0.93	Xanthomonadales	(order):	0.93	Rhodanobacteraceae	(family):	0.93	Rhodanobacter	(genus):	0.93	unclassified	Rhodanobacter	(no	rank):	0.86
61	13466	2.16223	HC4	T1			7/8				Bacteria	(superkingdom):	1	Proteobacteria	(phylum):	0.94	Betaproteobacteria	(class):	0.94
61	23021	0.969031	HC4	T16			21/22				Bacteria	(superkingdom):	0.97	Proteobacteria	(phylum):	0.87	Betaproteobacteria	(class):	0.86	Nitrosomonadales	(order):	0.86	Nitrosomonadaceae	(family):	0.86	Nitrosomonas	(genus):	0.86
62	13411	2.49729	HC4	T1			16/16				Bacteria	(superkingdom):	1	Proteobacteria	(phylum):	0.86	Betaproteobacteria	(class):	0.8	Nitrosomonadales	(order):	0.8	Nitrosomonadaceae	(family):	0.8	Nitrosomonas	(genus):	0.8
62	19704	3.24937	HC4	T10			19/19				Bacteria	(superkingdom):	1	Proteobacteria	(phylum):	0.89	Betaproteobacteria	(class):	0.77	Nitrosomonadales	(order):	0.69	Nitrosomonadaceae	(family):	0.55	Nitrosomonas	(genus):	0.55
62	22743	0.899407	HC4	T16			22/22				Bacteria	(superkingdom):	1	Proteobacteria	(phylum):	0.94	Betaproteobacteria	(class):	0.8	Nitrosomonadales	(order):	0.8	Nitrosomonadaceae	(family):	0.8	Nitrosomonas	(genus):	0.8
63	13324	2.29151	HC4	T1			11/11				Bacteria	(superkingdom):	1	Proteobacteria	(phylum):	0.97	Betaproteobacteria	(class):	0.97	Nitrosomonadales	(order):	0.89	Nitrosomonadaceae	(family):	0.89	Nitrosomonas	(genus):	0.89
63	22713	0.872399	HC4	T16			24/26				Bacteria	(superkingdom):	0.99	Proteobacteria	(phylum):	0.99	Betaproteobacteria	(class):	0.87	Nitrosomonadales	(order):	0.86	Nitrosomonadaceae	(family):	0.79	Nitrosomonas	(genus):	0.79
64	22070	0.804129	HC4	T16			25/26				Bacteria	(superkingdom):	1	Proteobacteria	(phylum):	0.97	Betaproteobacteria	(class):	0.95	Nitrosomonadales	(order):	0.94	Nitrosomonadaceae	(family):	0.94	Nitrosomonas	(genus):	0.89
65	13223	2.04826	HC4	T1			7/7				Bacteria	(superkingdom):	1	Proteobacteria	(phylum):	1	Betaproteobacteria	(class):	1	Nitrosomonadales	(order):	1	Nitrosomonadaceae	(family):	1	Nitrosomonas	(genus):	0.89
65	19090	2.71582	HC4	T10			19/19				Bacteria	(superkingdom):	1	Proteobacteria	(phylum):	1	Betaproteobacteria	(class):	0.92	Nitrosomonadales	(order):	0.92	Nitrosomonadaceae	(family):	0.92	Nitrosomonas	(genus):	0.92
65	22049	0.801387	HC4	T16			15/16				Bacteria	(superkingdom):	1	Proteobacteria	(phylum):	1	Betaproteobacteria	(class):	1	Nitrosomonadales	(order):	0.98	Nitrosomonadaceae	(family):	0.91	Nitrosomonas	(genus):	0.91
66	13143	2.05593	HC4	T1			17/17				Bacteria	(superkingdom):	1	Proteobacteria	(phylum):	1	Betaproteobacteria	(class):	1	Nitrosomonadales	(order):	1	Nitrosomonadaceae	(family):	1	Nitrosomonas	(genus):	1
66	19052	2.48613	HC4	T10			15/15				Bacteria	(superkingdom):	1	Proteobacteria	(phylum):	1	Betaproteobacteria	(class):	0.82	Nitrosomonadales	(order):	0.82	Nitrosomonadaceae	(family):	0.82	Nitrosomonas	(genus):	0.82
67	13010	2.09881	HC4	T1			11/11				Bacteria	(superkingdom):	1	Proteobacteria	(phylum):	0.99	Betaproteobacteria	(class):	0.76	Nitrosomonadales	(order):	0.56	Nitrosomonadaceae	(family):	0.56	Nitrosomonas	(genus):	0.56
67	21283	3.67669	HC4	T16			9/9				Bacteria	(superkingdom):	1	Proteobacteria	(phylum):	0.94	Gammaproteobacteria	(class):	0.94	Xanthomonadales	(order):	0.94	Rhodanobacteraceae	(family):	0.94	Rhodanobacter	(genus):	0.94
68	18804	3.02211	HC4	T10			12/13				Bacteria	(superkingdom):	1	Proteobacteria	(phylum):	1	Betaproteobacteria	(class):	1	Nitrosomonadales	(order):	1	Nitrosomonadaceae	(family):	1	Nitrosomonas	(genus):	0.94
68	21059	1.06019	HC4	T16			24/25				Bacteria	(superkingdom):	1	Proteobacteria	(phylum):	1	Betaproteobacteria	(class):	0.87	Nitrosomonadales	(order):	0.87	Nitrosomonadaceae	(family):	0.87	Nitrosomonas	(genus):	0.84
69	12753	1.99081	HC4	T1			12/12				Bacteria	(superkingdom):	1	Proteobacteria	(phylum):	1	Betaproteobacteria	(class):	1	Nitrosomonadales	(order):	1	Nitrosomonadaceae	(family):	0.95	Nitrosomonas	(genus):	0.95
69	20989	1.03384	HC4	T16			21/21				Bacteria	(superkingdom):	1	Proteobacteria	(phylum):	1	Betaproteobacteria	(class):	0.96	Nitrosomonadales	(order):	0.93	Nitrosomonadaceae	(family):	0.93	Nitrosomonas	(genus):	0.93
6	31462	2.18318	HC4	T1			37/40				Bacteria	(superkingdom):	0.99	Proteobacteria	(phylum):	0.99	Betaproteobacteria	(class):	0.85	Nitrosomonadales	(order):	0.77	Nitrosomonadaceae	(family):	0.77	Nitrosomonas	(genus):	0.77	Nitrosomonas	eutropha	(species):	0.65
6	68478	0.9624	HC4	T16			73/74				Bacteria	(superkingdom):	1	Proteobacteria	(phylum):	0.98	Betaproteobacteria	(class):	0.91	Nitrosomonadales	(order):	0.91	Nitrosomonadaceae	(family):	0.91	Nitrosomonas	(genus):	0.88
6	87488	3.05201	HC4	T10			43/48				Bacteria	(superkingdom):	0.99	Proteobacteria	(phylum):	0.8
70	12612	1.90324	HC4	T1			15/15				Bacteria	(superkingdom):	1	Proteobacteria	(phylum):	1	Betaproteobacteria	(class):	1	Nitrosomonadales	(order):	1	Nitrosomonadaceae	(family):	1	Nitrosomonas	(genus):	1
70	20833	4.23979	HC4	T16			37/38				Bacteria	(superkingdom):	1	Proteobacteria	(phylum):	1	Gammaproteobacteria	(class):	0.94	Xanthomonadales	(order):	0.94	Rhodanobacteraceae	(family):	0.94	Rhodanobacter	(genus):	0.94	unclassified	Rhodanobacter	(no	rank):	0.5
71	12378	2.29173	HC4	T1			13/14				Bacteria	(superkingdom):	1	Proteobacteria	(phylum):	0.84	Betaproteobacteria	(class):	0.82	Nitrosomonadales	(order):	0.82	Nitrosomonadaceae	(family):	0.74	Nitrosomonas	(genus):	0.74
71	20213	4.02295	HC4	T16			21/21				Bacteria	(superkingdom):	0.99	Proteobacteria	(phylum):	0.78	Gammaproteobacteria	(class):	0.78	Xanthomonadales	(order):	0.78	Rhodanobacteraceae	(family):	0.78	Rhodanobacter	(genus):	0.78
72	12303	1.9885	HC4	T1			12/12				Bacteria	(superkingdom):	1	Proteobacteria	(phylum):	1	Betaproteobacteria	(class):	0.96	Nitrosomonadales	(order):	0.96	Nitrosomonadaceae	(family):	0.96	Nitrosomonas	(genus):	0.96
72	17754	2.90832	HC4	T10			15/16				Bacteria	(superkingdom):	1	Proteobacteria	(phylum):	0.91	Betaproteobacteria	(class):	0.76	Nitrosomonadales	(order):	0.76	Nitrosomonadaceae	(family):	0.76	Nitrosomonas	(genus):	0.54
73	12284	2.16649	HC4	T1			12/12				Bacteria	(superkingdom):	0.98	Proteobacteria	(phylum):	0.96	Betaproteobacteria	(class):	0.96	Nitrosomonadales	(order):	0.88	Nitrosomonadaceae	(family):	0.88	Nitrosomonas	(genus):	0.86
73	17752	3.24669	HC4	T10			22/23				Bacteria	(superkingdom):	0.94	Proteobacteria	(phylum):	0.75	Betaproteobacteria	(class):	0.66	Nitrosomonadales	(order):	0.61	Nitrosomonadaceae	(family):	0.61	Nitrosomonas	(genus):	0.61
73	19713	0.971357	HC4	T16			22/22				Bacteria	(superkingdom):	1	Proteobacteria	(phylum):	0.99	Betaproteobacteria	(class):	0.68
74	12270	2.10969	HC4	T1			13/13				Bacteria	(superkingdom):	1	Proteobacteria	(phylum):	1	Betaproteobacteria	(class):	1	Nitrosomonadales	(order):	1	Nitrosomonadaceae	(family):	1	Nitrosomonas	(genus):	1
74	17725	0.467667	HC4	T10			14/18				Bacteria	(superkingdom):	1	Proteobacteria	(phylum):	1	Gammaproteobacteria	(class):	0.97	Xanthomonadales	(order):	0.93	Xanthomonadaceae	(family):	0.87	Stenotrophomonas	(genus):	0.56
74	19315	3.29279	HC4	T16			13/13				Bacteria	(superkingdom):	1	Proteobacteria	(phylum):	1	Gammaproteobacteria	(class):	1	Xanthomonadales	(order):	0.93	Rhodanobacteraceae	(family):	0.86	Rhodanobacter	(genus):	0.86
75	12266	1.82486	HC4	T1			13/13				Bacteria	(superkingdom):	1	Proteobacteria	(phylum):	0.92	Betaproteobacteria	(class):	0.92	Nitrosomonadales	(order):	0.92	Nitrosomonadaceae	(family):	0.92	Nitrosomonas	(genus):	0.92
75	17703	2.67137	HC4	T10			18/18				Bacteria	(superkingdom):	1	Proteobacteria	(phylum):	0.94	Betaproteobacteria	(class):	0.77	Nitrosomonadales	(order):	0.72
75	19096	2.70294	HC4	T16			15/16				Bacteria	(superkingdom):	1	Proteobacteria	(phylum):	0.98	Gammaproteobacteria	(class):	0.98	Xanthomonadales	(order):	0.98	Rhodanobacteraceae	(family):	0.98	Rhodanobacter	(genus):	0.98
76	12256	1.81491	HC4	T1			12/13				Bacteria	(superkingdom):	1	Proteobacteria	(phylum):	1	Betaproteobacteria	(class):	1	Nitrosomonadales	(order):	0.96	Nitrosomonadaceae	(family):	0.96	Nitrosomonas	(genus):	0.96
76	19087	3.46772	HC4	T16			12/12				Bacteria	(superkingdom):	1	Proteobacteria	(phylum):	1	Gammaproteobacteria	(class):	1	Xanthomonadales	(order):	1	Rhodanobacteraceae	(family):	1	Rhodanobacter	(genus):	1
77	12168	2.12649	HC4	T1			11/11				Bacteria	(superkingdom):	1	Proteobacteria	(phylum):	1	Betaproteobacteria	(class):	1	Nitrosomonadales	(order):	1	Nitrosomonadaceae	(family):	1	Nitrosomonas	(genus):	1
77	19083	3.90531	HC4	T16			11/11				Bacteria	(superkingdom):	1	Proteobacteria	(phylum):	0.93	Gammaproteobacteria	(class):	0.93	Xanthomonadales	(order):	0.93	Rhodanobacteraceae	(family):	0.93	Rhodanobacter	(genus):	0.93
78	12149	2.13583	HC4	T1			8/8				Bacteria	(superkingdom):	1
78	19044	3.93826	HC4	T16			16/16				Bacteria	(superkingdom):	1	Proteobacteria	(phylum):	0.96	Gammaproteobacteria	(class):	0.69	Xanthomonadales	(order):	0.69	Rhodanobacteraceae	(family):	0.66	Rhodanobacter	(genus):	0.59
79	12127	1.95317	HC4	T1			8/9				Bacteria	(superkingdom):	0.97	Proteobacteria	(phylum):	0.82	Betaproteobacteria	(class):	0.82	Nitrosomonadales	(order):	0.82	Nitrosomonadaceae	(family):	0.82	Nitrosomonas	(genus):	0.82
79	18926	1.03622	HC4	T16			22/23				Bacteria	(superkingdom):	1	Proteobacteria	(phylum):	0.91	Betaproteobacteria	(class):	0.69	Nitrosomonadales	(order):	0.58
7	31062	1.99877	HC4	T1			29/29				Bacteria	(superkingdom):	1	Proteobacteria	(phylum):	1	Betaproteobacteria	(class):	1	Nitrosomonadales	(order):	1	Nitrosomonadaceae	(family):	1	Nitrosomonas	(genus):	1
7	75685	2.89285	HC4	T10			73/74				Bacteria	(superkingdom):	1	Proteobacteria	(phylum):	0.96	Betaproteobacteria	(class):	0.82	Nitrosomonadales	(order):	0.76	Nitrosomonadaceae	(family):	0.69	Nitrosomonas	(genus):	0.66
80	12097	2.1056	HC4	T1			12/12				Bacteria	(superkingdom):	1	Proteobacteria	(phylum):	1	Betaproteobacteria	(class):	1	Nitrosomonadales	(order):	1	Nitrosomonadaceae	(family):	1	Nitrosomonas	(genus):	1
80	16229	2.78456	HC4	T10			9/9				Bacteria	(superkingdom):	1	Proteobacteria	(phylum):	1	Betaproteobacteria	(class):	0.95	Nitrosomonadales	(order):	0.95	Nitrosomonadaceae	(family):	0.95	Nitrosomonas	(genus):	0.83
80	18829	3.19276	HC4	T16			12/12				Bacteria	(superkingdom):	1	Proteobacteria	(phylum):	1	Gammaproteobacteria	(class):	1	Xanthomonadales	(order):	1	Rhodanobacteraceae	(family):	1	Rhodanobacter	(genus):	1
81	12018	2.0846	HC4	T1			14/14				Bacteria	(superkingdom):	1	Proteobacteria	(phylum):	0.89	Betaproteobacteria	(class):	0.86	Nitrosomonadales	(order):	0.86	Nitrosomonadaceae	(family):	0.86	Nitrosomonas	(genus):	0.86
81	18775	1.03957	HC4	T16			19/19				Bacteria	(superkingdom):	1	Proteobacteria	(phylum):	0.89	Betaproteobacteria	(class):	0.75	Nitrosomonadales	(order):	0.67	Nitrosomonadaceae	(family):	0.51	Nitrosomonas	(genus):	0.51
82	11977	1.86844	HC4	T1			12/15				Bacteria	(superkingdom):	1	Proteobacteria	(phylum):	1	Betaproteobacteria	(class):	0.92	Nitrosomonadales	(order):	0.86	Nitrosomonadaceae	(family):	0.86	Nitrosomonas	(genus):	0.86
82	15603	3.30008	HC4	T10			19/21				Bacteria	(superkingdom):	1	Proteobacteria	(phylum):	0.93	Betaproteobacteria	(class):	0.81	Nitrosomonadales	(order):	0.65	Nitrosomonadaceae	(family):	0.65	Nitrosomonas	(genus):	0.65
82	18706	3.75682	HC4	T16			12/12				Bacteria	(superkingdom):	1	Proteobacteria	(phylum):	0.89	Gammaproteobacteria	(class):	0.89	Xanthomonadales	(order):	0.89	Rhodanobacteraceae	(family):	0.89	Rhodanobacter	(genus):	0.88	Rhodanobacter	fulvus	(species):	0.54
83	11952	8.2082	HC4	T1			5/9
83	18576	4.62204	HC4	T16			9/9				Bacteria	(superkingdom):	1	Proteobacteria	(phylum):	1	Gammaproteobacteria	(class):	1	Xanthomonadales	(order):	1	Rhodanobacteraceae	(family):	1	Rhodanobacter	(genus):	1
84	11870	2.17023	HC4	T1			12/12				Bacteria	(superkingdom):	1	Proteobacteria	(phylum):	1	Betaproteobacteria	(class):	0.78	Nitrosomonadales	(order):	0.78	Nitrosomonadaceae	(family):	0.78	Nitrosomonas	(genus):	0.78
84	15137	2.58648	HC4	T10			10/10				Bacteria	(superkingdom):	1	Proteobacteria	(phylum):	1	Betaproteobacteria	(class):	1	Nitrosomonadales	(order):	1	Nitrosomonadaceae	(family):	1	Nitrosomonas	(genus):	1
84	18478	0.86464	HC4	T16			14/14				Bacteria	(superkingdom):	1	Proteobacteria	(phylum):	1	Betaproteobacteria	(class):	1	Nitrosomonadales	(order):	0.93	Nitrosomonadaceae	(family):	0.93	Nitrosomonas	(genus):	0.87
85	11829	2.08135	HC4	T1			12/12				Bacteria	(superkingdom):	1	Proteobacteria	(phylum):	1	Betaproteobacteria	(class):	1	Nitrosomonadales	(order):	1	Nitrosomonadaceae	(family):	1	Nitrosomonas	(genus):	1
85	18197	0.97637	HC4	T16			16/16				Bacteria	(superkingdom):	1	Proteobacteria	(phylum):	1	Betaproteobacteria	(class):	1	Nitrosomonadales	(order):	1	Nitrosomonadaceae	(family):	1	Nitrosomonas	(genus):	1
86	11734	2.31963	HC4	T1			12/13				Bacteria	(superkingdom):	1	Proteobacteria	(phylum):	0.87	Betaproteobacteria	(class):	0.76	Nitrosomonadales	(order):	0.71
86	18040	1.03958	HC4	T16			27/29				Bacteria	(superkingdom):	1	Proteobacteria	(phylum):	0.95	Betaproteobacteria	(class):	0.8	Nitrosomonadales	(order):	0.75	Nitrosomonadaceae	(family):	0.75	Nitrosomonas	(genus):	0.73
87	11630	2.18856	HC4	T1			13/14				Bacteria	(superkingdom):	1	Proteobacteria	(phylum):	1	Betaproteobacteria	(class):	1	Nitrosomonadales	(order):	1	Nitrosomonadaceae	(family):	1	Nitrosomonas	(genus):	1
87	14435	1.09358	HC4	T10			8/26
87	17931	1.15996	HC4	T16			12/13				Bacteria	(superkingdom):	1	Proteobacteria	(phylum):	1	Betaproteobacteria	(class):	0.91	Nitrosomonadales	(order):	0.91	Nitrosomonadaceae	(family):	0.91	Nitrosomonas	(genus):	0.86	Nitrosomonas	stercoris	(species):	0.71
88	17913	0.868267	HC4	T16			18/19				Bacteria	(superkingdom):	1	Proteobacteria	(phylum):	0.92	Betaproteobacteria	(class):	0.92	Nitrosomonadales	(order):	0.92	Nitrosomonadaceae	(family):	0.92	Nitrosomonas	(genus):	0.92
89	11582	2.4261	HC4	T1			11/11				Bacteria	(superkingdom):	0.97	Proteobacteria	(phylum):	0.95	Betaproteobacteria	(class):	0.73	Nitrosomonadales	(order):	0.73	Nitrosomonadaceae	(family):	0.73	Nitrosomonas	(genus):	0.73
89	17870	0.87612	HC4	T16			22/22				Bacteria	(superkingdom):	1	Proteobacteria	(phylum):	1	Betaproteobacteria	(class):	0.88	Nitrosomonadales	(order):	0.88	Nitrosomonadaceae	(family):	0.88	Nitrosomonas	(genus):	0.88
8	29921	2.0828	HC4	T1			32/32				Bacteria	(superkingdom):	1	Proteobacteria	(phylum):	0.93	Betaproteobacteria	(class):	0.85	Nitrosomonadales	(order):	0.8	Nitrosomonadaceae	(family):	0.8	Nitrosomonas	(genus):	0.8
8	66681	0.913093	HC4	T16			63/64				Bacteria	(superkingdom):	1	Proteobacteria	(phylum):	0.97	Betaproteobacteria	(class):	0.95	Nitrosomonadales	(order):	0.95	Nitrosomonadaceae	(family):	0.95	Nitrosomonas	(genus):	0.95
8	71349	2.81765	HC4	T10			66/68				Bacteria	(superkingdom):	1	Proteobacteria	(phylum):	0.94	Betaproteobacteria	(class):	0.94	Nitrosomonadales	(order):	0.94	Nitrosomonadaceae	(family):	0.93	Nitrosomonas	(genus):	0.9
90	11521	2.14043	HC4	T1			12/12				Bacteria	(superkingdom):	1	Proteobacteria	(phylum):	1	Betaproteobacteria	(class):	0.88	Nitrosomonadales	(order):	0.84	Nitrosomonadaceae	(family):	0.84	Nitrosomonas	(genus):	0.84
90	17602	0.878054	HC4	T16			18/18				Bacteria	(superkingdom):	1	Proteobacteria	(phylum):	0.94	Betaproteobacteria	(class):	0.78	Nitrosomonadales	(order):	0.71
91	11484	2.08787	HC4	T1			12/12				Bacteria	(superkingdom):	1	Proteobacteria	(phylum):	0.73	Betaproteobacteria	(class):	0.73	Nitrosomonadales	(order):	0.73	Nitrosomonadaceae	(family):	0.73	Nitrosomonas	(genus):	0.73
91	17290	0.777953	HC4	T16			12/12				Bacteria	(superkingdom):	1	Proteobacteria	(phylum):	1	Betaproteobacteria	(class):	1	Nitrosomonadales	(order):	1	Nitrosomonadaceae	(family):	1	Nitrosomonas	(genus):	1
92	11393	1.94612	HC4	T1			13/13				Bacteria	(superkingdom):	1	Proteobacteria	(phylum):	1	Betaproteobacteria	(class):	0.96	Nitrosomonadales	(order):	0.96	Nitrosomonadaceae	(family):	0.96	Nitrosomonas	(genus):	0.96
92	17174	1.20836	HC4	T16			18/18				Bacteria	(superkingdom):	1	Proteobacteria	(phylum):	0.88	Betaproteobacteria	(class):	0.88	Nitrosomonadales	(order):	0.88	Nitrosomonadaceae	(family):	0.88	Nitrosomonas	(genus):	0.87
93	11359	2.1477	HC4	T1			14/14				Bacteria	(superkingdom):	0.98	Proteobacteria	(phylum):	0.98	Betaproteobacteria	(class):	0.96	Nitrosomonadales	(order):	0.91	Nitrosomonadaceae	(family):	0.91	Nitrosomonas	(genus):	0.91
93	17169	0.900657	HC4	T16			12/12				Bacteria	(superkingdom):	1	Proteobacteria	(phylum):	1	Betaproteobacteria	(class):	1	Nitrosomonadales	(order):	1	Nitrosomonadaceae	(family):	1	Nitrosomonas	(genus):	1
94	11355	2.50641	HC4	T1			9/9				Bacteria	(superkingdom):	1	Proteobacteria	(phylum):	1	Betaproteobacteria	(class):	1	Nitrosomonadales	(order):	1	Nitrosomonadaceae	(family):	1	Nitrosomonas	(genus):	1
94	16983	3.52777	HC4	T16			20/21				Bacteria	(superkingdom):	1	Proteobacteria	(phylum):	0.91	Gammaproteobacteria	(class):	0.91	Xanthomonadales	(order):	0.91	Rhodanobacteraceae	(family):	0.91	Rhodanobacter	(genus):	0.91
95	11298	2.33426	HC4	T1			11/12				Bacteria	(superkingdom):	1	Proteobacteria	(phylum):	1	Betaproteobacteria	(class):	1	Nitrosomonadales	(order):	1	Nitrosomonadaceae	(family):	0.87	Nitrosomonas	(genus):	0.87
95	13905	3.09806	HC4	T10			17/18				Bacteria	(superkingdom):	1	Proteobacteria	(phylum):	1	Betaproteobacteria	(class):	1	Nitrosomonadales	(order):	1	Nitrosomonadaceae	(family):	1	Nitrosomonas	(genus):	1
95	16674	4.44788	HC4	T16			12/12				Bacteria	(superkingdom):	0.99	Proteobacteria	(phylum):	0.77	Gammaproteobacteria	(class):	0.52
96	11222	2.26066	HC4	T1			14/14				Bacteria	(superkingdom):	0.95	Proteobacteria	(phylum):	0.95	Betaproteobacteria	(class):	0.84	Nitrosomonadales	(order):	0.84	Nitrosomonadaceae	(family):	0.84	Nitrosomonas	(genus):	0.84
96	16467	0.908996	HC4	T16			16/17				Bacteria	(superkingdom):	0.97	Proteobacteria	(phylum):	0.97	Betaproteobacteria	(class):	0.72	Nitrosomonadales	(order):	0.72	Nitrosomonadaceae	(family):	0.72	Nitrosomonas	(genus):	0.72
97	11218	2.24651	HC4	T1			8/8				Bacteria	(superkingdom):	1	Proteobacteria	(phylum):	0.81	Betaproteobacteria	(class):	0.6
97	13607	3.51817	HC4	T10			16/16				Bacteria	(superkingdom):	1	Proteobacteria	(phylum):	1	Betaproteobacteria	(class):	1	Nitrosomonadales	(order):	1	Nitrosomonadaceae	(family):	1	Nitrosomonas	(genus):	0.98
97	16393	3.32141	HC4	T16			16/16				Bacteria	(superkingdom):	1	Proteobacteria	(phylum):	1	Gammaproteobacteria	(class):	1	Xanthomonadales	(order):	1	Rhodanobacteraceae	(family):	1	Rhodanobacter	(genus):	0.99
98	11198	2.05627	HC4	T1			7/8				Bacteria	(superkingdom):	1	Proteobacteria	(phylum):	1	Betaproteobacteria	(class):	0.98	Nitrosomonadales	(order):	0.84	Nitrosomonadaceae	(family):	0.84	Nitrosomonas	(genus):	0.84
98	16288	1.01999	HC4	T16			14/15				Bacteria	(superkingdom):	1	Proteobacteria	(phylum):	0.98	Betaproteobacteria	(class):	0.82	Nitrosomonadales	(order):	0.82	Nitrosomonadaceae	(family):	0.82	Nitrosomonas	(genus):	0.58
99	11169	1.96124	HC4	T1			6/6				Bacteria	(superkingdom):	1	Proteobacteria	(phylum):	1	Betaproteobacteria	(class):	1	Nitrosomonadales	(order):	1	Nitrosomonadaceae	(family):	0.85	Nitrosomonas	(genus):	0.85
99	16284	4.57201	HC4	T16			13/16				Bacteria	(superkingdom):	1	Proteobacteria	(phylum):	1	Gammaproteobacteria	(class):	1	Xanthomonadales	(order):	1	Rhodanobacteraceae	(family):	1	Rhodanobacter	(genus):	1
9	64314	2.93776	HC4	T10			58/58				Bacteria	(superkingdom):	0.99	Proteobacteria	(phylum):	0.98	Betaproteobacteria	(class):	0.91	Nitrosomonadales	(order):	0.9	Nitrosomonadaceae	(family):	0.88	Nitrosomonas	(genus):	0.87
9	64807	0.955118	HC4	T16			55/60				Bacteria	(superkingdom):	0.97	Proteobacteria	(phylum):	0.96	Betaproteobacteria	(class):	0.84	Nitrosomonadales	(order):	0.84	Nitrosomonadaceae	(family):	0.84	Nitrosomonas	(genus):	0.84
100	16102	0.796808	HC4	T16			9/10				Bacteria	(superkingdom):	1	Proteobacteria	(phylum):	1	Betaproteobacteria	(class):	0.95	Nitrosomonadales	(order):	0.95	Nitrosomonadaceae	(family):	0.95	Nitrosomonas	(genus):	0.83
101	15881	0.910435	HC4	T16			16/17				Bacteria	(superkingdom):	1	Proteobacteria	(phylum):	1	Betaproteobacteria	(class):	0.84	Nitrosomonadales	(order):	0.84	Nitrosomonadaceae	(family):	0.77	Nitrosomonas	(genus):	0.77
102	15601	0.943195	HC4	T16			19/19				Bacteria	(superkingdom):	1	Proteobacteria	(phylum):	0.92
103	15524	2.41144	HC4	T16			15/15				Bacteria	(superkingdom):	1	Proteobacteria	(phylum):	0.84	Gammaproteobacteria	(class):	0.84	Xanthomonadales	(order):	0.84	Rhodanobacteraceae	(family):	0.84	Rhodanobacter	(genus):	0.84
104	15247	5.43843	HC4	T16			10/11				Bacteria	(superkingdom):	1	Proteobacteria	(phylum):	1	Gammaproteobacteria	(class):	1	Xanthomonadales	(order):	1	Rhodanobacteraceae	(family):	1	Rhodanobacter	(genus):	1	unclassified	Rhodanobacter	(no	rank):	0.7	Rhodanobacter	sp.	Root627	(species):	0.61
105	14922	3.3387	HC4	T16			18/19				Bacteria	(superkingdom):	1	Proteobacteria	(phylum):	0.95	Gammaproteobacteria	(class):	0.95	Xanthomonadales	(order):	0.95	Rhodanobacteraceae	(family):	0.95	Rhodanobacter	(genus):	0.95
106	14893	0.917242	HC4	T16			12/12				Bacteria	(superkingdom):	1	Proteobacteria	(phylum):	1	Betaproteobacteria	(class):	1	Nitrosomonadales	(order):	0.83	Nitrosomonadaceae	(family):	0.83	Nitrosomonas	(genus):	0.83
107	14642	2.77106	HC4	T16			14/14				Bacteria	(superkingdom):	1	Proteobacteria	(phylum):	0.92	Gammaproteobacteria	(class):	0.92	Xanthomonadales	(order):	0.92	Rhodanobacteraceae	(family):	0.92	Rhodanobacter	(genus):	0.92
108	14446	5.70927	HC4	T16			7/25
10	59903	1.03798	HC4	T16			64/66				Bacteria	(superkingdom):	1	Proteobacteria	(phylum):	0.97	Betaproteobacteria	(class):	0.84	Nitrosomonadales	(order):	0.8	Nitrosomonadaceae	(family):	0.69	Nitrosomonas	(genus):	0.63
110	13903	0.950131	HC4	T16			17/18				Bacteria	(superkingdom):	1	Proteobacteria	(phylum):	1	Betaproteobacteria	(class):	1	Nitrosomonadales	(order):	1	Nitrosomonadaceae	(family):	1	Nitrosomonas	(genus):	1
111	13707	3.48557	HC4	T16			11/11				Bacteria	(superkingdom):	1	Proteobacteria	(phylum):	0.8	Gammaproteobacteria	(class):	0.8	Xanthomonadales	(order):	0.75	Rhodanobacteraceae	(family):	0.75	Rhodanobacter	(genus):	0.67
112	13620	3.55414	HC4	T16			11/11				Bacteria	(superkingdom):	1	Proteobacteria	(phylum):	0.95	Gammaproteobacteria	(class):	0.95	Xanthomonadales	(order):	0.95	Rhodanobacteraceae	(family):	0.95	Rhodanobacter	(genus):	0.95
113	13565	4.05023	HC4	T16			9/9				Bacteria	(superkingdom):	1	Proteobacteria	(phylum):	1	Gammaproteobacteria	(class):	1	Xanthomonadales	(order):	1	Rhodanobacteraceae	(family):	1	Rhodanobacter	(genus):	1
114	13531	1.96725	HC4	T16			16/17				Bacteria	(superkingdom):	1	Proteobacteria	(phylum):	0.88	Gammaproteobacteria	(class):	0.88	Xanthomonadales	(order):	0.88	Rhodanobacteraceae	(family):	0.88	Rhodanobacter	(genus):	0.88
115	13387	1.04231	HC4	T16			11/11				Bacteria	(superkingdom):	1	Proteobacteria	(phylum):	1	Betaproteobacteria	(class):	1	Nitrosomonadales	(order):	1	Nitrosomonadaceae	(family):	0.82	Nitrosomonas	(genus):	0.82
116	13331	0.926916	HC4	T16			12/12				Bacteria	(superkingdom):	1	Proteobacteria	(phylum):	1	Betaproteobacteria	(class):	0.95	Nitrosomonadales	(order):	0.95	Nitrosomonadaceae	(family):	0.95	Nitrosomonas	(genus):	0.95
117	13302	0.969488	HC4	T16			12/13				Bacteria	(superkingdom):	1	Proteobacteria	(phylum):	1	Betaproteobacteria	(class):	1	Nitrosomonadales	(order):	1	Nitrosomonadaceae	(family):	1	Nitrosomonas	(genus):	0.95
118	13128	0.959157	HC4	T16			13/13				Bacteria	(superkingdom):	1	Proteobacteria	(phylum):	0.99	Betaproteobacteria	(class):	0.99	Nitrosomonadales	(order):	0.99	Nitrosomonadaceae	(family):	0.99	Nitrosomonas	(genus):	0.87
119	13122	4.03193	HC4	T16			16/16				Bacteria	(superkingdom):	1	Proteobacteria	(phylum):	0.96	Gammaproteobacteria	(class):	0.96	Xanthomonadales	(order):	0.96	Rhodanobacteraceae	(family):	0.96	Rhodanobacter	(genus):	0.96
11	58034	0.910943	HC4	T16			56/56				Bacteria	(superkingdom):	1	Proteobacteria	(phylum):	0.99	Betaproteobacteria	(class):	0.93	Nitrosomonadales	(order):	0.93	Nitrosomonadaceae	(family):	0.91	Nitrosomonas	(genus):	0.84
120	13054	0.643846	HC4	T16			10/10				Bacteria	(superkingdom):	1	Proteobacteria	(phylum):	1	Betaproteobacteria	(class):	0.83	Nitrosomonadales	(order):	0.83	Nitrosomonadaceae	(family):	0.83	Nitrosomonas	(genus):	0.83
121	13002	2.51588	HC4	T16			12/12				Bacteria	(superkingdom):	1	Proteobacteria	(phylum):	1	Gammaproteobacteria	(class):	0.96	Xanthomonadales	(order):	0.96	Rhodanobacteraceae	(family):	0.96	Rhodanobacter	(genus):	0.96
122	12975	0.963263	HC4	T16			18/18				Bacteria	(superkingdom):	1	Proteobacteria	(phylum):	1	Betaproteobacteria	(class):	0.5
123	12902	4.32407	HC4	T16			14/14				Bacteria	(superkingdom):	1	Proteobacteria	(phylum):	0.91	Gammaproteobacteria	(class):	0.91	Xanthomonadales	(order):	0.91	Rhodanobacteraceae	(family):	0.91	Rhodanobacter	(genus):	0.91
124	12817	2.83499	HC4	T16			16/17				Bacteria	(superkingdom):	1	Proteobacteria	(phylum):	0.96	Gammaproteobacteria	(class):	0.96	Xanthomonadales	(order):	0.96	Rhodanobacteraceae	(family):	0.96	Rhodanobacter	(genus):	0.96
125	12801	3.41439	HC4	T16			14/14				Bacteria	(superkingdom):	0.94	Proteobacteria	(phylum):	0.94	Gammaproteobacteria	(class):	0.94	Xanthomonadales	(order):	0.94	Rhodanobacteraceae	(family):	0.94	Rhodanobacter	(genus):	0.86
126	12754	0.859983	HC4	T16			11/11				Bacteria	(superkingdom):	1	Proteobacteria	(phylum):	0.96	Betaproteobacteria	(class):	0.89	Nitrosomonadales	(order):	0.89	Nitrosomonadaceae	(family):	0.89	Nitrosomonas	(genus):	0.89
127	12746	0.964894	HC4	T16			16/16				Bacteria	(superkingdom):	1	Proteobacteria	(phylum):	0.98	Betaproteobacteria	(class):	0.94	Nitrosomonadales	(order):	0.92	Nitrosomonadaceae	(family):	0.92	Nitrosomonas	(genus):	0.92
128	12561	3.23476	HC4	T16			16/16				Bacteria	(superkingdom):	1	Proteobacteria	(phylum):	1	Gammaproteobacteria	(class):	1	Xanthomonadales	(order):	1	Rhodanobacteraceae	(family):	1	Rhodanobacter	(genus):	1
129	12243	3.16028	HC4	T16			10/10				Bacteria	(superkingdom):	1	Proteobacteria	(phylum):	0.97	Gammaproteobacteria	(class):	0.97	Xanthomonadales	(order):	0.97	Rhodanobacteraceae	(family):	0.97	Rhodanobacter	(genus):	0.97
12	53533	0.955248	HC4	T16			53/56				Bacteria	(superkingdom):	1	Proteobacteria	(phylum):	0.99	Betaproteobacteria	(class):	0.91	Nitrosomonadales	(order):	0.85	Nitrosomonadaceae	(family):	0.82	Nitrosomonas	(genus):	0.82
130	12103	3.89963	HC4	T16			10/13				Bacteria	(superkingdom):	0.88	Proteobacteria	(phylum):	0.88	Gammaproteobacteria	(class):	0.88	Xanthomonadales	(order):	0.88	Rhodanobacteraceae	(family):	0.84	Rhodanobacter	(genus):	0.76	unclassified	Rhodanobacter	(no	rank):	0.63
131	12064	4.33275	HC4	T16			5/9
132	11898	3.69799	HC4	T16			10/10				Bacteria	(superkingdom):	1	Proteobacteria	(phylum):	0.99	Gammaproteobacteria	(class):	0.99	Xanthomonadales	(order):	0.99	Rhodanobacteraceae	(family):	0.98	Rhodanobacter	(genus):	0.98
133	11825	0.9629	HC4	T16			7/8				Bacteria	(superkingdom):	1	Proteobacteria	(phylum):	1	Betaproteobacteria	(class):	1	Nitrosomonadales	(order):	0.86	Nitrosomonadaceae	(family):	0.86	Nitrosomonas	(genus):	0.86
134	11791	2.07219	HC4	T16			16/16				Bacteria	(superkingdom):	1	Proteobacteria	(phylum):	0.92	Gammaproteobacteria	(class):	0.92	Xanthomonadales	(order):	0.92	Rhodanobacteraceae	(family):	0.92	Rhodanobacter	(genus):	0.85
135	11790	3.37692	HC4	T16			13/13				Bacteria	(superkingdom):	1	Proteobacteria	(phylum):	0.76	Gammaproteobacteria	(class):	0.76	Xanthomonadales	(order):	0.76	Rhodanobacteraceae	(family):	0.76	Rhodanobacter	(genus):	0.73
136	11747	2.40138	HC4	T16			14/15				Bacteria	(superkingdom):	1	Proteobacteria	(phylum):	0.98	Gammaproteobacteria	(class):	0.98	Xanthomonadales	(order):	0.98	Rhodanobacteraceae	(family):	0.98	Rhodanobacter	(genus):	0.97
137	11724	3.64327	HC4	T16			10/10				Bacteria	(superkingdom):	1	Proteobacteria	(phylum):	0.81	Gammaproteobacteria	(class):	0.78	Xanthomonadales	(order):	0.78	Rhodanobacteraceae	(family):	0.78	Rhodanobacter	(genus):	0.78
138	11711	3.62863	HC4	T16			11/11				Bacteria	(superkingdom):	1	Proteobacteria	(phylum):	1	Gammaproteobacteria	(class):	1	Xanthomonadales	(order):	0.99	Rhodanobacteraceae	(family):	0.99	Rhodanobacter	(genus):	0.99	unclassified	Rhodanobacter	(no	rank):	0.65
139	11683	4.05322	HC4	T16			11/11				Bacteria	(superkingdom):	1	Proteobacteria	(phylum):	1	Gammaproteobacteria	(class):	0.95	Xanthomonadales	(order):	0.95	Rhodanobacteraceae	(family):	0.95	Rhodanobacter	(genus):	0.95
13	51898	0.970659	HC4	T16			51/51				Bacteria	(superkingdom):	1	Proteobacteria	(phylum):	1	Betaproteobacteria	(class):	0.96	Nitrosomonadales	(order):	0.94	Nitrosomonadaceae	(family):	0.94	Nitrosomonas	(genus):	0.94
140	11658	3.98196	HC4	T16			13/14				Bacteria	(superkingdom):	1	Proteobacteria	(phylum):	1	Gammaproteobacteria	(class):	1	Xanthomonadales	(order):	1	Rhodanobacteraceae	(family):	1	Rhodanobacter	(genus):	0.92
143	11274	5.21333	HC4	T16			12/16				Bacteria	(superkingdom):	1	Proteobacteria	(phylum):	1	Gammaproteobacteria	(class):	0.92	Xanthomonadales	(order):	0.92	Rhodanobacteraceae	(family):	0.73	Rhodanobacter	(genus):	0.68	unclassified	Rhodanobacter	(no	rank):	0.6
144	11263	0.929777	HC4	T16			10/10				Bacteria	(superkingdom):	1	Proteobacteria	(phylum):	0.97	Betaproteobacteria	(class):	0.97	Nitrosomonadales	(order):	0.97	Nitrosomonadaceae	(family):	0.97	Nitrosomonas	(genus):	0.97
145	11145	3.49483	HC4	T16			12/12				Bacteria	(superkingdom):	1	Proteobacteria	(phylum):	1	Gammaproteobacteria	(class):	0.89	Xanthomonadales	(order):	0.89	Rhodanobacteraceae	(family):	0.89	Rhodanobacter	(genus):	0.89
146	11106	1.98506	HC4	T16			13/13				Bacteria	(superkingdom):	1	Proteobacteria	(phylum):	0.88	Gammaproteobacteria	(class):	0.67	Xanthomonadales	(order):	0.67	Rhodanobacteraceae	(family):	0.67	Rhodanobacter	(genus):	0.67
148	11012	1.1141	HC4	T16			1/1				Bacteria	(superkingdom):	1	Proteobacteria	(phylum):	1
14	51462	0.932833	HC4	T16			48/48				Bacteria	(superkingdom):	1	Proteobacteria	(phylum):	0.96	Betaproteobacteria	(class):	0.91	Nitrosomonadales	(order):	0.89	Nitrosomonadaceae	(family):	0.89	Nitrosomonas	(genus):	0.89
150	10795	2.54827	HC4	T16			14/14				Bacteria	(superkingdom):	1	Proteobacteria	(phylum):	1	Gammaproteobacteria	(class):	0.91	Xanthomonadales	(order):	0.91	Rhodanobacteraceae	(family):	0.91	Rhodanobacter	(genus):	0.91
151	10794	0.923127	HC4	T16			13/16				Bacteria	(superkingdom):	1	Proteobacteria	(phylum):	0.95	Betaproteobacteria	(class):	0.5
152	10769	4.48158	HC4	T16			9/10				Bacteria	(superkingdom):	1	Proteobacteria	(phylum):	0.94	Gammaproteobacteria	(class):	0.94	Xanthomonadales	(order):	0.94	Rhodanobacteraceae	(family):	0.94	Rhodanobacter	(genus):	0.94
153	10755	3.72158	HC4	T16			9/9				Bacteria	(superkingdom):	1	Proteobacteria	(phylum):	0.94	Gammaproteobacteria	(class):	0.94	Xanthomonadales	(order):	0.94	Rhodanobacteraceae	(family):	0.94	Rhodanobacter	(genus):	0.94	unclassified	Rhodanobacter	(no	rank):	0.86
154	10577	3.78029	HC4	T16			11/11				Bacteria	(superkingdom):	1	Proteobacteria	(phylum):	1	Gammaproteobacteria	(class):	1	Xanthomonadales	(order):	1	Rhodanobacteraceae	(family):	1	Rhodanobacter	(genus):	1
155	10528	2.75579	HC4	T16			14/14				Bacteria	(superkingdom):	1	Proteobacteria	(phylum):	0.89	Gammaproteobacteria	(class):	0.89	Xanthomonadales	(order):	0.89	Rhodanobacteraceae	(family):	0.89	Rhodanobacter	(genus):	0.89
156	10501	2.17071	HC4	T16			18/18				Bacteria	(superkingdom):	0.98	Proteobacteria	(phylum):	0.7	Gammaproteobacteria	(class):	0.7	Xanthomonadales	(order):	0.7	Rhodanobacteraceae	(family):	0.7	Rhodanobacter	(genus):	0.65
157	10264	5.02032	HC4	T16			7/7				Bacteria	(superkingdom):	1	Proteobacteria	(phylum):	1	Gammaproteobacteria	(class):	1	Xanthomonadales	(order):	1	Rhodanobacteraceae	(family):	1	Rhodanobacter	(genus):	1	unclassified	Rhodanobacter	(no	rank):	0.97	Rhodanobacter	sp.	Root627	(species):	0.97
158	10263	4.27762	HC4	T16			10/10				Bacteria	(superkingdom):	1	Proteobacteria	(phylum):	0.91	Gammaproteobacteria	(class):	0.9	Xanthomonadales	(order):	0.9	Rhodanobacteraceae	(family):	0.9	Rhodanobacter	(genus):	0.9	unclassified	Rhodanobacter	(no	rank):	0.54	Rhodanobacter	sp.	Root480	(species):	0.54
159	10257	1.03149	HC4	T16			12/12				Bacteria	(superkingdom):	0.96	Proteobacteria	(phylum):	0.96	Betaproteobacteria	(class):	0.93	Nitrosomonadales	(order):	0.89	Nitrosomonadaceae	(family):	0.89	Nitrosomonas	(genus):	0.89
15	49843	0.938853	HC4	T16			46/47				Bacteria	(superkingdom):	1	Proteobacteria	(phylum):	0.93	Betaproteobacteria	(class):	0.93	Nitrosomonadales	(order):	0.93	Nitrosomonadaceae	(family):	0.93	Nitrosomonas	(genus):	0.9
160	10201	0.706968	HC4	T16			14/17				Bacteria	(superkingdom):	1	Proteobacteria	(phylum):	0.74	Betaproteobacteria	(class):	0.74	Nitrosomonadales	(order):	0.74	Nitrosomonadaceae	(family):	0.62	Nitrosomonas	(genus):	0.62
161	10194	3.33277	HC4	T16			13/13				Bacteria	(superkingdom):	0.99	Proteobacteria	(phylum):	0.98	Gammaproteobacteria	(class):	0.98	Xanthomonadales	(order):	0.98	Rhodanobacteraceae	(family):	0.94	Rhodanobacter	(genus):	0.94
162	10164	3.91691	HC4	T16			12/12				Bacteria	(superkingdom):	1	Proteobacteria	(phylum):	0.69	Gammaproteobacteria	(class):	0.69	Xanthomonadales	(order):	0.69	Rhodanobacteraceae	(family):	0.69	Rhodanobacter	(genus):	0.63
163	10161	3.53847	HC4	T16			10/10				Bacteria	(superkingdom):	1	Proteobacteria	(phylum):	0.97	Gammaproteobacteria	(class):	0.97	Xanthomonadales	(order):	0.97	Rhodanobacteraceae	(family):	0.97	Rhodanobacter	(genus):	0.97
164	10119	0.890813	HC4	T16			10/12				Bacteria	(superkingdom):	1	Proteobacteria	(phylum):	0.66	Betaproteobacteria	(class):	0.61
165	10030	2.86358	HC4	T16			11/11				Bacteria	(superkingdom):	0.94	Proteobacteria	(phylum):	0.94	Gammaproteobacteria	(class):	0.94	Xanthomonadales	(order):	0.94	Rhodanobacteraceae	(family):	0.94	Rhodanobacter	(genus):	0.94
16	49679	0.926784	HC4	T16			47/48				Bacteria	(superkingdom):	1	Proteobacteria	(phylum):	0.97	Betaproteobacteria	(class):	0.9	Nitrosomonadales	(order):	0.9	Nitrosomonadaceae	(family):	0.9	Nitrosomonas	(genus):	0.84
17	49069	0.980814	HC4	T16			43/43				Bacteria	(superkingdom):	1	Proteobacteria	(phylum):	0.94	Betaproteobacteria	(class):	0.86	Nitrosomonadales	(order):	0.83	Nitrosomonadaceae	(family):	0.83	Nitrosomonas	(genus):	0.79
18	47916	0.973341	HC4	T16			44/45				Bacteria	(superkingdom):	1	Proteobacteria	(phylum):	0.99	Betaproteobacteria	(class):	0.99	Nitrosomonadales	(order):	0.98	Nitrosomonadaceae	(family):	0.93	Nitrosomonas	(genus):	0.93
19	47777	0.982308	HC4	T16			51/52				Bacteria	(superkingdom):	0.96	Proteobacteria	(phylum):	0.9	Betaproteobacteria	(class):	0.78	Nitrosomonadales	(order):	0.74	Nitrosomonadaceae	(family):	0.67	Nitrosomonas	(genus):	0.63
20	44855	0.937914	HC4	T16			40/48				Bacteria	(superkingdom):	0.97	Proteobacteria	(phylum):	0.96	Betaproteobacteria	(class):	0.85	Nitrosomonadales	(order):	0.81	Nitrosomonadaceae	(family):	0.81	Nitrosomonas	(genus):	0.81
21	41371	4.35823	HC4	T16			27/27				Bacteria	(superkingdom):	0.9	Proteobacteria	(phylum):	0.68	Gammaproteobacteria	(class):	0.68	Xanthomonadales	(order):	0.68	Rhodanobacteraceae	(family):	0.68	Rhodanobacter	(genus):	0.65
22	40874	0.859155	HC4	T16			40/42				Bacteria	(superkingdom):	1	Proteobacteria	(phylum):	1	Betaproteobacteria	(class):	1	Nitrosomonadales	(order):	1	Nitrosomonadaceae	(family):	1	Nitrosomonas	(genus):	1
24	40042	0.877214	HC4	T16			37/39				Bacteria	(superkingdom):	1	Proteobacteria	(phylum):	0.99	Betaproteobacteria	(class):	0.9	Nitrosomonadales	(order):	0.9	Nitrosomonadaceae	(family):	0.9	Nitrosomonas	(genus):	0.9
25	38621	4.28698	HC4	T16			35/35				Bacteria	(superkingdom):	1	Proteobacteria	(phylum):	0.96	Gammaproteobacteria	(class):	0.96	Xanthomonadales	(order):	0.96	Rhodanobacteraceae	(family):	0.96	Rhodanobacter	(genus):	0.96
27	38454	0.896235	HC4	T16			38/41				Bacteria	(superkingdom):	1	Proteobacteria	(phylum):	0.83	Betaproteobacteria	(class):	0.77	Nitrosomonadales	(order):	0.77	Nitrosomonadaceae	(family):	0.77	Nitrosomonas	(genus):	0.73
28	37380	1.05549	HC4	T16			40/41				Bacteria	(superkingdom):	1	Proteobacteria	(phylum):	0.95	Betaproteobacteria	(class):	0.93	Nitrosomonadales	(order):	0.89	Nitrosomonadaceae	(family):	0.78	Nitrosomonas	(genus):	0.74
29	36679	0.929306	HC4	T16			32/35				Bacteria	(superkingdom):	1	Proteobacteria	(phylum):	0.96	Betaproteobacteria	(class):	0.89	Nitrosomonadales	(order):	0.89	Nitrosomonadaceae	(family):	0.89	Nitrosomonas	(genus):	0.89
2	86304	0.970932	HC4	T16			57/60				Bacteria	(superkingdom):	0.99	Proteobacteria	(phylum):	0.9
30	34340	5.17201	HC4	T16			29/29				Bacteria	(superkingdom):	1	Proteobacteria	(phylum):	0.97	Gammaproteobacteria	(class):	0.97	Xanthomonadales	(order):	0.97	Rhodanobacteraceae	(family):	0.97	Rhodanobacter	(genus):	0.97	unclassified	Rhodanobacter	(no	rank):	0.86	Rhodanobacter	sp.	Root627	(species):	0.86
31	34146	0.872101	HC4	T16			29/30				Bacteria	(superkingdom):	1	Proteobacteria	(phylum):	1	Betaproteobacteria	(class):	1	Nitrosomonadales	(order):	1	Nitrosomonadaceae	(family):	1	Nitrosomonas	(genus):	1
33	33031	0.866916	HC4	T16			32/32				Bacteria	(superkingdom):	0.97	Proteobacteria	(phylum):	0.95	Betaproteobacteria	(class):	0.84	Nitrosomonadales	(order):	0.84	Nitrosomonadaceae	(family):	0.84	Nitrosomonas	(genus):	0.84
34	32474	0.893159	HC4	T16			37/37				Bacteria	(superkingdom):	1	Proteobacteria	(phylum):	0.99	Betaproteobacteria	(class):	0.97	Nitrosomonadales	(order):	0.96	Nitrosomonadaceae	(family):	0.96	Nitrosomonas	(genus):	0.96
35	32030	4.03871	HC4	T16			27/27				Bacteria	(superkingdom):	1	Proteobacteria	(phylum):	1	Gammaproteobacteria	(class):	1	Xanthomonadales	(order):	1	Rhodanobacteraceae	(family):	1	Rhodanobacter	(genus):	1
36	31276	1.29747	HC4	T16			48/48				Bacteria	(superkingdom):	0.92	Proteobacteria	(phylum):	0.65	Betaproteobacteria	(class):	0.53	Nitrosomonadales	(order):	0.53	Nitrosomonadaceae	(family):	0.52	Nitrosomonas	(genus):	0.52
37	30203	4.29153	HC4	T16			30/31				Bacteria	(superkingdom):	1	Proteobacteria	(phylum):	0.87	Gammaproteobacteria	(class):	0.83	Xanthomonadales	(order):	0.83	Rhodanobacteraceae	(family):	0.81	Rhodanobacter	(genus):	0.7
39	29986	0.889213	HC4	T16			27/28				Bacteria	(superkingdom):	1	Proteobacteria	(phylum):	1	Betaproteobacteria	(class):	0.99	Nitrosomonadales	(order):	0.99	Nitrosomonadaceae	(family):	0.99	Nitrosomonas	(genus):	0.99
3	75791	0.954496	HC4	T16			74/77				Bacteria	(superkingdom):	0.98	Proteobacteria	(phylum):	0.98	Betaproteobacteria	(class):	0.92	Nitrosomonadales	(order):	0.92	Nitrosomonadaceae	(family):	0.92	Nitrosomonas	(genus):	0.92
41	29611	3.93424	HC4	T16			32/32				Bacteria	(superkingdom):	1	Proteobacteria	(phylum):	0.89	Gammaproteobacteria	(class):	0.89	Xanthomonadales	(order):	0.89	Rhodanobacteraceae	(family):	0.89	Rhodanobacter	(genus):	0.89
42	29398	0.871853	HC4	T16			27/28				Bacteria	(superkingdom):	1	Proteobacteria	(phylum):	0.96	Betaproteobacteria	(class):	0.94	Nitrosomonadales	(order):	0.94	Nitrosomonadaceae	(family):	0.65	Nitrosomonas	(genus):	0.65
43	29298	0.950087	HC4	T16			31/31				Bacteria	(superkingdom):	1	Proteobacteria	(phylum):	1	Betaproteobacteria	(class):	1	Nitrosomonadales	(order):	1	Nitrosomonadaceae	(family):	1	Nitrosomonas	(genus):	1
44	28846	0.930499	HC4	T16			26/26				Bacteria	(superkingdom):	1	Proteobacteria	(phylum):	0.99	Betaproteobacteria	(class):	0.99	Nitrosomonadales	(order):	0.99	Nitrosomonadaceae	(family):	0.99	Nitrosomonas	(genus):	0.99
45	28778	0.878154	HC4	T16			26/27				Bacteria	(superkingdom):	0.98	Proteobacteria	(phylum):	0.93	Betaproteobacteria	(class):	0.67	Nitrosomonadales	(order):	0.56	Nitrosomonadaceae	(family):	0.56	Nitrosomonas	(genus):	0.56
46	27446	4.45734	HC4	T16			29/29				Bacteria	(superkingdom):	1	Proteobacteria	(phylum):	1	Gammaproteobacteria	(class):	1	Xanthomonadales	(order):	1	Rhodanobacteraceae	(family):	1	Rhodanobacter	(genus):	1
47	27277	0.95256	HC4	T16			27/27				Bacteria	(superkingdom):	1	Proteobacteria	(phylum):	0.98	Betaproteobacteria	(class):	0.89	Nitrosomonadales	(order):	0.89	Nitrosomonadaceae	(family):	0.89	Nitrosomonas	(genus):	0.89
49	26408	0.881055	HC4	T16			25/26				Bacteria	(superkingdom):	1	Proteobacteria	(phylum):	1	Betaproteobacteria	(class):	1	Nitrosomonadales	(order):	1	Nitrosomonadaceae	(family):	1	Nitrosomonas	(genus):	1
4	75322	0.982991	HC4	T16			68/71				Bacteria	(superkingdom):	1	Proteobacteria	(phylum):	1	Betaproteobacteria	(class):	0.97	Nitrosomonadales	(order):	0.95	Nitrosomonadaceae	(family):	0.95	Nitrosomonas	(genus):	0.94
50	25902	0.746266	HC4	T16			20/20				Bacteria	(superkingdom):	1	Proteobacteria	(phylum):	1	Betaproteobacteria	(class):	0.91	Nitrosomonadales	(order):	0.91	Nitrosomonadaceae	(family):	0.91	Nitrosomonas	(genus):	0.91
52	25152	0.881359	HC4	T16			28/29				Bacteria	(superkingdom):	1	Proteobacteria	(phylum):	0.97	Betaproteobacteria	(class):	0.83	Nitrosomonadales	(order):	0.81	Nitrosomonadaceae	(family):	0.81	Nitrosomonas	(genus):	0.81
53	24811	0.916424	HC4	T16			26/27				Bacteria	(superkingdom):	1	Proteobacteria	(phylum):	1	Betaproteobacteria	(class):	0.98	Nitrosomonadales	(order):	0.98	Nitrosomonadaceae	(family):	0.98	Nitrosomonas	(genus):	0.98
54	24432	2.45048	HC4	T16			25/26				Bacteria	(superkingdom):	1	Proteobacteria	(phylum):	0.84	Gammaproteobacteria	(class):	0.84	Xanthomonadales	(order):	0.84	Rhodanobacteraceae	(family):	0.84	Rhodanobacter	(genus):	0.84
55	24208	5.24148	HC4	T16			22/24				Bacteria	(superkingdom):	1	Proteobacteria	(phylum):	0.87	Gammaproteobacteria	(class):	0.87	Xanthomonadales	(order):	0.76	Rhodanobacteraceae	(family):	0.76	Rhodanobacter	(genus):	0.68
56	24059	0.823834	HC4	T16			25/25				Bacteria	(superkingdom):	0.94	Proteobacteria	(phylum):	0.86	Betaproteobacteria	(class):	0.82	Nitrosomonadales	(order):	0.82	Nitrosomonadaceae	(family):	0.82	Nitrosomonas	(genus):	0.82
57	23946	4.02372	HC4	T16			21/40
58	23706	0.736842	HC4	T16			30/30				Bacteria	(superkingdom):	1	Proteobacteria	(phylum):	0.86
59	23274	0.98354	HC4	T16			23/24				Bacteria	(superkingdom):	1	Proteobacteria	(phylum):	0.94	Betaproteobacteria	(class):	0.89	Nitrosomonadales	(order):	0.81	Nitrosomonadaceae	(family):	0.81	Nitrosomonas	(genus):	0.8
5	74632	0.933843	HC4	T16			64/65				Bacteria	(superkingdom):	1	Proteobacteria	(phylum):	0.98	Betaproteobacteria	(class):	0.97	Nitrosomonadales	(order):	0.96	Nitrosomonadaceae	(family):	0.96	Nitrosomonas	(genus):	0.95
60	23256	4.41459	HC4	T16			13/14				Bacteria	(superkingdom):	1	Proteobacteria	(phylum):	1	Gammaproteobacteria	(class):	0.93	Xanthomonadales	(order):	0.93	Rhodanobacteraceae	(family):	0.93	Rhodanobacter	(genus):	0.93	unclassified	Rhodanobacter	(no	rank):	0.86
61	23021	0.969031	HC4	T16			21/22				Bacteria	(superkingdom):	0.97	Proteobacteria	(phylum):	0.87	Betaproteobacteria	(class):	0.86	Nitrosomonadales	(order):	0.86	Nitrosomonadaceae	(family):	0.86	Nitrosomonas	(genus):	0.86
62	22743	0.899407	HC4	T16			22/22				Bacteria	(superkingdom):	1	Proteobacteria	(phylum):	0.94	Betaproteobacteria	(class):	0.8	Nitrosomonadales	(order):	0.8	Nitrosomonadaceae	(family):	0.8	Nitrosomonas	(genus):	0.8
63	22713	0.872399	HC4	T16			24/26				Bacteria	(superkingdom):	0.99	Proteobacteria	(phylum):	0.99	Betaproteobacteria	(class):	0.87	Nitrosomonadales	(order):	0.86	Nitrosomonadaceae	(family):	0.79	Nitrosomonas	(genus):	0.79
64	22070	0.804129	HC4	T16			25/26				Bacteria	(superkingdom):	1	Proteobacteria	(phylum):	0.97	Betaproteobacteria	(class):	0.95	Nitrosomonadales	(order):	0.94	Nitrosomonadaceae	(family):	0.94	Nitrosomonas	(genus):	0.89
65	22049	0.801387	HC4	T16			15/16				Bacteria	(superkingdom):	1	Proteobacteria	(phylum):	1	Betaproteobacteria	(class):	1	Nitrosomonadales	(order):	0.98	Nitrosomonadaceae	(family):	0.91	Nitrosomonas	(genus):	0.91
67	21283	3.67669	HC4	T16			9/9				Bacteria	(superkingdom):	1	Proteobacteria	(phylum):	0.94	Gammaproteobacteria	(class):	0.94	Xanthomonadales	(order):	0.94	Rhodanobacteraceae	(family):	0.94	Rhodanobacter	(genus):	0.94
68	21059	1.06019	HC4	T16			24/25				Bacteria	(superkingdom):	1	Proteobacteria	(phylum):	1	Betaproteobacteria	(class):	0.87	Nitrosomonadales	(order):	0.87	Nitrosomonadaceae	(family):	0.87	Nitrosomonas	(genus):	0.84
69	20989	1.03384	HC4	T16			21/21				Bacteria	(superkingdom):	1	Proteobacteria	(phylum):	1	Betaproteobacteria	(class):	0.96	Nitrosomonadales	(order):	0.93	Nitrosomonadaceae	(family):	0.93	Nitrosomonas	(genus):	0.93
6	68478	0.9624	HC4	T16			73/74				Bacteria	(superkingdom):	1	Proteobacteria	(phylum):	0.98	Betaproteobacteria	(class):	0.91	Nitrosomonadales	(order):	0.91	Nitrosomonadaceae	(family):	0.91	Nitrosomonas	(genus):	0.88
70	20833	4.23979	HC4	T16			37/38				Bacteria	(superkingdom):	1	Proteobacteria	(phylum):	1	Gammaproteobacteria	(class):	0.94	Xanthomonadales	(order):	0.94	Rhodanobacteraceae	(family):	0.94	Rhodanobacter	(genus):	0.94	unclassified	Rhodanobacter	(no	rank):	0.5
71	20213	4.02295	HC4	T16			21/21				Bacteria	(superkingdom):	0.99	Proteobacteria	(phylum):	0.78	Gammaproteobacteria	(class):	0.78	Xanthomonadales	(order):	0.78	Rhodanobacteraceae	(family):	0.78	Rhodanobacter	(genus):	0.78
73	19713	0.971357	HC4	T16			22/22				Bacteria	(superkingdom):	1	Proteobacteria	(phylum):	0.99	Betaproteobacteria	(class):	0.68
74	19315	3.29279	HC4	T16			13/13				Bacteria	(superkingdom):	1	Proteobacteria	(phylum):	1	Gammaproteobacteria	(class):	1	Xanthomonadales	(order):	0.93	Rhodanobacteraceae	(family):	0.86	Rhodanobacter	(genus):	0.86
75	19096	2.70294	HC4	T16			15/16				Bacteria	(superkingdom):	1	Proteobacteria	(phylum):	0.98	Gammaproteobacteria	(class):	0.98	Xanthomonadales	(order):	0.98	Rhodanobacteraceae	(family):	0.98	Rhodanobacter	(genus):	0.98
76	19087	3.46772	HC4	T16			12/12				Bacteria	(superkingdom):	1	Proteobacteria	(phylum):	1	Gammaproteobacteria	(class):	1	Xanthomonadales	(order):	1	Rhodanobacteraceae	(family):	1	Rhodanobacter	(genus):	1
77	19083	3.90531	HC4	T16			11/11				Bacteria	(superkingdom):	1	Proteobacteria	(phylum):	0.93	Gammaproteobacteria	(class):	0.93	Xanthomonadales	(order):	0.93	Rhodanobacteraceae	(family):	0.93	Rhodanobacter	(genus):	0.93
78	19044	3.93826	HC4	T16			16/16				Bacteria	(superkingdom):	1	Proteobacteria	(phylum):	0.96	Gammaproteobacteria	(class):	0.69	Xanthomonadales	(order):	0.69	Rhodanobacteraceae	(family):	0.66	Rhodanobacter	(genus):	0.59
79	18926	1.03622	HC4	T16			22/23				Bacteria	(superkingdom):	1	Proteobacteria	(phylum):	0.91	Betaproteobacteria	(class):	0.69	Nitrosomonadales	(order):	0.58
80	18829	3.19276	HC4	T16			12/12				Bacteria	(superkingdom):	1	Proteobacteria	(phylum):	1	Gammaproteobacteria	(class):	1	Xanthomonadales	(order):	1	Rhodanobacteraceae	(family):	1	Rhodanobacter	(genus):	1
81	18775	1.03957	HC4	T16			19/19				Bacteria	(superkingdom):	1	Proteobacteria	(phylum):	0.89	Betaproteobacteria	(class):	0.75	Nitrosomonadales	(order):	0.67	Nitrosomonadaceae	(family):	0.51	Nitrosomonas	(genus):	0.51
82	18706	3.75682	HC4	T16			12/12				Bacteria	(superkingdom):	1	Proteobacteria	(phylum):	0.89	Gammaproteobacteria	(class):	0.89	Xanthomonadales	(order):	0.89	Rhodanobacteraceae	(family):	0.89	Rhodanobacter	(genus):	0.88	Rhodanobacter	fulvus	(species):	0.54
83	18576	4.62204	HC4	T16			9/9				Bacteria	(superkingdom):	1	Proteobacteria	(phylum):	1	Gammaproteobacteria	(class):	1	Xanthomonadales	(order):	1	Rhodanobacteraceae	(family):	1	Rhodanobacter	(genus):	1
84	18478	0.86464	HC4	T16			14/14				Bacteria	(superkingdom):	1	Proteobacteria	(phylum):	1	Betaproteobacteria	(class):	1	Nitrosomonadales	(order):	0.93	Nitrosomonadaceae	(family):	0.93	Nitrosomonas	(genus):	0.87
85	18197	0.97637	HC4	T16			16/16				Bacteria	(superkingdom):	1	Proteobacteria	(phylum):	1	Betaproteobacteria	(class):	1	Nitrosomonadales	(order):	1	Nitrosomonadaceae	(family):	1	Nitrosomonas	(genus):	1
86	18040	1.03958	HC4	T16			27/29				Bacteria	(superkingdom):	1	Proteobacteria	(phylum):	0.95	Betaproteobacteria	(class):	0.8	Nitrosomonadales	(order):	0.75	Nitrosomonadaceae	(family):	0.75	Nitrosomonas	(genus):	0.73
87	17931	1.15996	HC4	T16			12/13				Bacteria	(superkingdom):	1	Proteobacteria	(phylum):	1	Betaproteobacteria	(class):	0.91	Nitrosomonadales	(order):	0.91	Nitrosomonadaceae	(family):	0.91	Nitrosomonas	(genus):	0.86	Nitrosomonas	stercoris	(species):	0.71
88	17913	0.868267	HC4	T16			18/19				Bacteria	(superkingdom):	1	Proteobacteria	(phylum):	0.92	Betaproteobacteria	(class):	0.92	Nitrosomonadales	(order):	0.92	Nitrosomonadaceae	(family):	0.92	Nitrosomonas	(genus):	0.92
89	17870	0.87612	HC4	T16			22/22				Bacteria	(superkingdom):	1	Proteobacteria	(phylum):	1	Betaproteobacteria	(class):	0.88	Nitrosomonadales	(order):	0.88	Nitrosomonadaceae	(family):	0.88	Nitrosomonas	(genus):	0.88
8	66681	0.913093	HC4	T16			63/64				Bacteria	(superkingdom):	1	Proteobacteria	(phylum):	0.97	Betaproteobacteria	(class):	0.95	Nitrosomonadales	(order):	0.95	Nitrosomonadaceae	(family):	0.95	Nitrosomonas	(genus):	0.95
90	17602	0.878054	HC4	T16			18/18				Bacteria	(superkingdom):	1	Proteobacteria	(phylum):	0.94	Betaproteobacteria	(class):	0.78	Nitrosomonadales	(order):	0.71
91	17290	0.777953	HC4	T16			12/12				Bacteria	(superkingdom):	1	Proteobacteria	(phylum):	1	Betaproteobacteria	(class):	1	Nitrosomonadales	(order):	1	Nitrosomonadaceae	(family):	1	Nitrosomonas	(genus):	1
92	17174	1.20836	HC4	T16			18/18				Bacteria	(superkingdom):	1	Proteobacteria	(phylum):	0.88	Betaproteobacteria	(class):	0.88	Nitrosomonadales	(order):	0.88	Nitrosomonadaceae	(family):	0.88	Nitrosomonas	(genus):	0.87
93	17169	0.900657	HC4	T16			12/12				Bacteria	(superkingdom):	1	Proteobacteria	(phylum):	1	Betaproteobacteria	(class):	1	Nitrosomonadales	(order):	1	Nitrosomonadaceae	(family):	1	Nitrosomonas	(genus):	1
94	16983	3.52777	HC4	T16			20/21				Bacteria	(superkingdom):	1	Proteobacteria	(phylum):	0.91	Gammaproteobacteria	(class):	0.91	Xanthomonadales	(order):	0.91	Rhodanobacteraceae	(family):	0.91	Rhodanobacter	(genus):	0.91
95	16674	4.44788	HC4	T16			12/12				Bacteria	(superkingdom):	0.99	Proteobacteria	(phylum):	0.77	Gammaproteobacteria	(class):	0.52
96	16467	0.908996	HC4	T16			16/17				Bacteria	(superkingdom):	0.97	Proteobacteria	(phylum):	0.97	Betaproteobacteria	(class):	0.72	Nitrosomonadales	(order):	0.72	Nitrosomonadaceae	(family):	0.72	Nitrosomonas	(genus):	0.72
97	16393	3.32141	HC4	T16			16/16				Bacteria	(superkingdom):	1	Proteobacteria	(phylum):	1	Gammaproteobacteria	(class):	1	Xanthomonadales	(order):	1	Rhodanobacteraceae	(family):	1	Rhodanobacter	(genus):	0.99
98	16288	1.01999	HC4	T16			14/15				Bacteria	(superkingdom):	1	Proteobacteria	(phylum):	0.98	Betaproteobacteria	(class):	0.82	Nitrosomonadales	(order):	0.82	Nitrosomonadaceae	(family):	0.82	Nitrosomonas	(genus):	0.58
99	16284	4.57201	HC4	T16			13/16				Bacteria	(superkingdom):	1	Proteobacteria	(phylum):	1	Gammaproteobacteria	(class):	1	Xanthomonadales	(order):	1	Rhodanobacteraceae	(family):	1	Rhodanobacter	(genus):	1
9	64807	0.955118	HC4	T16			55/60				Bacteria	(superkingdom):	0.97	Proteobacteria	(phylum):	0.96	Betaproteobacteria	(class):	0.84	Nitrosomonadales	(order):	0.84	Nitrosomonadaceae	(family):	0.84	Nitrosomonas	(genus):	0.84
100	16777	1.33279	HC4	T20			16/16				Bacteria	(superkingdom):	1	Proteobacteria	(phylum):	1	Betaproteobacteria	(class):	1	Nitrosomonadales	(order):	1	Nitrosomonadaceae	(family):	1	Nitrosomonas	(genus):	1
102	16580	1.53936	HC4	T20			14/15				Bacteria	(superkingdom):	1	Proteobacteria	(phylum):	1	Betaproteobacteria	(class):	0.92	Nitrosomonadales	(order):	0.92	Nitrosomonadaceae	(family):	0.92	Nitrosomonas	(genus):	0.92
104	16386	14.549	HC4	T20			13/13				Bacteria	(superkingdom):	0.99	Proteobacteria	(phylum):	0.82	Gammaproteobacteria	(class):	0.58	Xanthomonadales	(order):	0.51
105	16274	5.11977	HC4	T20			19/19				Bacteria	(superkingdom):	1	Proteobacteria	(phylum):	0.85	Gammaproteobacteria	(class):	0.83	Xanthomonadales	(order):	0.83	Rhodanobacteraceae	(family):	0.83	Rhodanobacter	(genus):	0.83
106	16256	1.29103	HC4	T20			9/9				Bacteria	(superkingdom):	1	Proteobacteria	(phylum):	1	Betaproteobacteria	(class):	0.95	Nitrosomonadales	(order):	0.95	Nitrosomonadaceae	(family):	0.95	Nitrosomonas	(genus):	0.82
107	16213	10.7692	HC4	T20			12/15				Bacteria	(superkingdom):	1	Proteobacteria	(phylum):	1	Gammaproteobacteria	(class):	1	Xanthomonadales	(order):	1	Rhodanobacteraceae	(family):	1	Rhodanobacter	(genus):	1
10	54091	64.5587	HC4	T20			8/47				Bacteria	(superkingdom):	1	Proteobacteria	(phylum):	1	Gammaproteobacteria	(class):	1	Oceanospirillales	(order):	0.51	Hahellaceae	(family):	0.51	Hahella	(genus):	0.51
112	15430	1.50931	HC4	T20			15/15				Bacteria	(superkingdom):	1	Proteobacteria	(phylum):	0.98	Betaproteobacteria	(class):	0.98	Nitrosomonadales	(order):	0.98	Nitrosomonadaceae	(family):	0.98	Nitrosomonas	(genus):	0.98
113	15404	6.89599	HC4	T20			11/11				Bacteria	(superkingdom):	1	Proteobacteria	(phylum):	0.96	Gammaproteobacteria	(class):	0.96	Xanthomonadales	(order):	0.96	Rhodanobacteraceae	(family):	0.96	Rhodanobacter	(genus):	0.96
115	15320	4.84697	HC4	T20			12/12				Bacteria	(superkingdom):	1	Proteobacteria	(phylum):	0.97	Gammaproteobacteria	(class):	0.83	Xanthomonadales	(order):	0.83	Rhodanobacteraceae	(family):	0.83	Rhodanobacter	(genus):	0.83
118	14994	6.82195	HC4	T20			9/9				Bacteria	(superkingdom):	1	Proteobacteria	(phylum):	0.98	Gammaproteobacteria	(class):	0.98	Xanthomonadales	(order):	0.98	Rhodanobacteraceae	(family):	0.98	Rhodanobacter	(genus):	0.98
119	14984	1.8353	HC4	T20			12/12				Bacteria	(superkingdom):	1	Proteobacteria	(phylum):	1	Betaproteobacteria	(class):	1	Nitrosomonadales	(order):	1	Nitrosomonadaceae	(family):	1	Nitrosomonas	(genus):	1
11	48196	1.58591	HC4	T20			48/51				Bacteria	(superkingdom):	1	Proteobacteria	(phylum):	0.99	Betaproteobacteria	(class):	0.92	Nitrosomonadales	(order):	0.85	Nitrosomonadaceae	(family):	0.85	Nitrosomonas	(genus):	0.85
122	14702	7.47877	HC4	T20			17/17				Bacteria	(superkingdom):	1	Proteobacteria	(phylum):	0.86	Gammaproteobacteria	(class):	0.83	Xanthomonadales	(order):	0.78	Rhodanobacteraceae	(family):	0.78	Rhodanobacter	(genus):	0.7
124	14428	7.56947	HC4	T20			14/14				Bacteria	(superkingdom):	1	Proteobacteria	(phylum):	1	Gammaproteobacteria	(class):	1	Xanthomonadales	(order):	1	Rhodanobacteraceae	(family):	1	Rhodanobacter	(genus):	0.99
126	14344	1.49371	HC4	T20			17/18				Bacteria	(superkingdom):	1	Proteobacteria	(phylum):	0.93	Betaproteobacteria	(class):	0.79	Nitrosomonadales	(order):	0.79	Nitrosomonadaceae	(family):	0.76	Nitrosomonas	(genus):	0.57
127	14313	7.74193	HC4	T20			10/10				Bacteria	(superkingdom):	1	Proteobacteria	(phylum):	1	Gammaproteobacteria	(class):	1	Xanthomonadales	(order):	1	Rhodanobacteraceae	(family):	1	Rhodanobacter	(genus):	1
129	13991	3.84168	HC4	T20			15/16				Bacteria	(superkingdom):	1	Proteobacteria	(phylum):	0.9	Gammaproteobacteria	(class):	0.81	Xanthomonadales	(order):	0.81	Rhodanobacteraceae	(family):	0.81	Rhodanobacter	(genus):	0.67
12	47921	1.61359	HC4	T20			47/48				Bacteria	(superkingdom):	1	Proteobacteria	(phylum):	0.94	Betaproteobacteria	(class):	0.86	Nitrosomonadales	(order):	0.64	Nitrosomonadaceae	(family):	0.64	Nitrosomonas	(genus):	0.64
131	13922	1.47532	HC4	T20			17/18				Bacteria	(superkingdom):	1	Proteobacteria	(phylum):	1	Betaproteobacteria	(class):	1	Nitrosomonadales	(order):	1	Nitrosomonadaceae	(family):	1	Nitrosomonas	(genus):	1
135	13799	10.7417	HC4	T20			12/12				Bacteria	(superkingdom):	1	Proteobacteria	(phylum):	0.99	Gammaproteobacteria	(class):	0.62	Xanthomonadales	(order):	0.62	Rhodanobacteraceae	(family):	0.58	Rhodanobacter	(genus):	0.58
137	13610	1.30861	HC4	T20			16/16				Bacteria	(superkingdom):	1	Proteobacteria	(phylum):	1	Betaproteobacteria	(class):	0.87	Nitrosomonadales	(order):	0.87	Nitrosomonadaceae	(family):	0.87	Nitrosomonas	(genus):	0.65
139	13328	0.730096	HC4	T20			16/17				Bacteria	(superkingdom):	1	Proteobacteria	(phylum):	0.95	Alphaproteobacteria	(class):	0.55	Rhizobiales	(order):	0.53
13	45648	1.50974	HC4	T20			42/42				Bacteria	(superkingdom):	1	Proteobacteria	(phylum):	0.94	Betaproteobacteria	(class):	0.86	Nitrosomonadales	(order):	0.83	Nitrosomonadaceae	(family):	0.83	Nitrosomonas	(genus):	0.81
140	13324	7.9018	HC4	T20			9/9				Bacteria	(superkingdom):	1	Proteobacteria	(phylum):	1	Gammaproteobacteria	(class):	1	Xanthomonadales	(order):	1	Rhodanobacteraceae	(family):	1	Rhodanobacter	(genus):	1
141	13303	1.35428	HC4	T20			12/13				Bacteria	(superkingdom):	0.99	Proteobacteria	(phylum):	0.99	Betaproteobacteria	(class):	0.93	Nitrosomonadales	(order):	0.93	Nitrosomonadaceae	(family):	0.78	Nitrosomonas	(genus):	0.78
143	12948	8.53405	HC4	T20			15/16				Bacteria	(superkingdom):	1	Proteobacteria	(phylum):	0.95	Gammaproteobacteria	(class):	0.95	Xanthomonadales	(order):	0.95	Rhodanobacteraceae	(family):	0.95	Rhodanobacter	(genus):	0.95
145	11609	37.6129	HC4	T24			12/16				Bacteria	(superkingdom):	1	Proteobacteria	(phylum):	0.86	Gammaproteobacteria	(class):	0.77	unclassified	Gammaproteobacteria	(no	rank):	0.68	Gammaproteobacteria	bacterium	(species):	0.68
145	12926	6.63036	HC4	T20			13/14				Bacteria	(superkingdom):	0.94	Proteobacteria	(phylum):	0.94	Gammaproteobacteria	(class):	0.94	Xanthomonadales	(order):	0.94	Rhodanobacteraceae	(family):	0.94	Rhodanobacter	(genus):	0.86
149	12770	1.48406	HC4	T20			17/17				Bacteria	(superkingdom):	1	Proteobacteria	(phylum):	0.98	Betaproteobacteria	(class):	0.94	Nitrosomonadales	(order):	0.91	Nitrosomonadaceae	(family):	0.91	Nitrosomonas	(genus):	0.91
14	44656	9.65622	HC4	T20			41/41				Bacteria	(superkingdom):	1	Proteobacteria	(phylum):	0.88	Gammaproteobacteria	(class):	0.86	Xanthomonadales	(order):	0.85	Rhodanobacteraceae	(family):	0.85	Rhodanobacter	(genus):	0.85
150	12671	7.21142	HC4	T20			12/13				Bacteria	(superkingdom):	1	Proteobacteria	(phylum):	0.99	Gammaproteobacteria	(class):	0.99	Xanthomonadales	(order):	0.99	Rhodanobacteraceae	(family):	0.99	Rhodanobacter	(genus):	0.91
151	12652	1.41389	HC4	T20			9/9				Bacteria	(superkingdom):	1	Proteobacteria	(phylum):	0.89	Betaproteobacteria	(class):	0.67	Nitrosomonadales	(order):	0.67	Nitrosomonadaceae	(family):	0.67	Nitrosomonas	(genus):	0.58
154	12393	7.67765	HC4	T20			15/15				Bacteria	(superkingdom):	1	Proteobacteria	(phylum):	0.92	Gammaproteobacteria	(class):	0.92	Xanthomonadales	(order):	0.92	Rhodanobacteraceae	(family):	0.92	Rhodanobacter	(genus):	0.92
155	12320	6.80103	HC4	T20			14/15				Bacteria	(superkingdom):	1	Proteobacteria	(phylum):	0.96	Gammaproteobacteria	(class):	0.95	Xanthomonadales	(order):	0.95	Rhodanobacteraceae	(family):	0.95	Rhodanobacter	(genus):	0.95
156	12258	6.64669	HC4	T20			15/15				Bacteria	(superkingdom):	1	Proteobacteria	(phylum):	0.9	Gammaproteobacteria	(class):	0.89	Xanthomonadales	(order):	0.89	Rhodanobacteraceae	(family):	0.89	Rhodanobacter	(genus):	0.89
157	12251	4.70002	HC4	T20			13/14				Bacteria	(superkingdom):	1	Proteobacteria	(phylum):	0.98	Gammaproteobacteria	(class):	0.98	Xanthomonadales	(order):	0.98	Rhodanobacteraceae	(family):	0.98	Rhodanobacter	(genus):	0.98
161	10466	37.8492	HC4	T24			8/20				Bacteria	(superkingdom):	1
161	11950	6.62717	HC4	T20			18/18				Bacteria	(superkingdom):	1	Proteobacteria	(phylum):	0.98	Gammaproteobacteria	(class):	0.98	Xanthomonadales	(order):	0.98	Rhodanobacteraceae	(family):	0.98	Rhodanobacter	(genus):	0.98
162	11938	8.45729	HC4	T20			10/10				Bacteria	(superkingdom):	1	Proteobacteria	(phylum):	1	Gammaproteobacteria	(class):	1	Xanthomonadales	(order):	1	Rhodanobacteraceae	(family):	1	Rhodanobacter	(genus):	0.88
163	11928	61.3948	HC4	T20			5/9
164	11796	1.41889	HC4	T20			12/13				Bacteria	(superkingdom):	1	Proteobacteria	(phylum):	0.94	Betaproteobacteria	(class):	0.6	Nitrosomonadales	(order):	0.51	Nitrosomonadaceae	(family):	0.51	Nitrosomonas	(genus):	0.51
165	11672	1.75756	HC4	T20			10/11				Bacteria	(superkingdom):	1	Proteobacteria	(phylum):	1	Betaproteobacteria	(class):	1	Nitrosomonadales	(order):	1	Nitrosomonadaceae	(family):	1	Nitrosomonas	(genus):	1
166	11639	1.29465	HC4	T20			14/14				Bacteria	(superkingdom):	1	Proteobacteria	(phylum):	1	Betaproteobacteria	(class):	0.92	Nitrosomonadales	(order):	0.92	Nitrosomonadaceae	(family):	0.92	Nitrosomonas	(genus):	0.92
168	11611	7.85301	HC4	T20			6/6				Bacteria	(superkingdom):	1	Proteobacteria	(phylum):	0.97	Gammaproteobacteria	(class):	0.97	Xanthomonadales	(order):	0.97	Rhodanobacteraceae	(family):	0.97	Rhodanobacter	(genus):	0.97	unclassified	Rhodanobacter	(no	rank):	0.63
169	11585	63.2798	HC4	T20			12/16				Bacteria	(superkingdom):	1	Proteobacteria	(phylum):	0.86	Gammaproteobacteria	(class):	0.77	unclassified	Gammaproteobacteria	(no	rank):	0.68	Gammaproteobacteria	bacterium	(species):	0.68
170	11519	1.39545	HC4	T20			13/13				Bacteria	(superkingdom):	1	Proteobacteria	(phylum):	1	Betaproteobacteria	(class):	0.87	Nitrosomonadales	(order):	0.83	Nitrosomonadaceae	(family):	0.83	Nitrosomonas	(genus):	0.83
171	11483	6.73063	HC4	T20			14/14				Bacteria	(superkingdom):	1	Proteobacteria	(phylum):	0.94	Gammaproteobacteria	(class):	0.92	Xanthomonadales	(order):	0.92	Rhodanobacteraceae	(family):	0.92	Rhodanobacter	(genus):	0.92
173	11364	8.10919	HC4	T20			13/13				Bacteria	(superkingdom):	1	Proteobacteria	(phylum):	0.89	Gammaproteobacteria	(class):	0.89	Xanthomonadales	(order):	0.89	Rhodanobacteraceae	(family):	0.89	Rhodanobacter	(genus):	0.89
175	11293	1.76464	HC4	T20			15/15				Bacteria	(superkingdom):	1	Proteobacteria	(phylum):	1	Betaproteobacteria	(class):	1	Nitrosomonadales	(order):	1	Nitrosomonadaceae	(family):	1	Nitrosomonas	(genus):	1
176	11271	15.4918	HC4	T20			18/19				Bacteria	(superkingdom):	1	Proteobacteria	(phylum):	1	Gammaproteobacteria	(class):	0.97	Xanthomonadales	(order):	0.97	Rhodanobacteraceae	(family):	0.96	Rhodanobacter	(genus):	0.94	unclassified	Rhodanobacter	(no	rank):	0.73
177	11264	11.0728	HC4	T20			10/14				Bacteria	(superkingdom):	0.89	Proteobacteria	(phylum):	0.89	Gammaproteobacteria	(class):	0.89	Xanthomonadales	(order):	0.89	Rhodanobacteraceae	(family):	0.86	Rhodanobacter	(genus):	0.79	unclassified	Rhodanobacter	(no	rank):	0.59
17	39658	66.8045	HC4	T20			18/42				Bacteria	(superkingdom):	0.85	Proteobacteria	(phylum):	0.59
181	11090	1.81684	HC4	T20			10/11				Bacteria	(superkingdom):	1	Proteobacteria	(phylum):	0.95	Betaproteobacteria	(class):	0.85	Nitrosomonadales	(order):	0.75	Nitrosomonadaceae	(family):	0.75	Nitrosomonas	(genus):	0.75
184	10966	10.73	HC4	T20			5/5				Bacteria	(superkingdom):	1	Proteobacteria	(phylum):	1	Gammaproteobacteria	(class):	1	Xanthomonadales	(order):	1	Rhodanobacteraceae	(family):	1	Rhodanobacter	(genus):	1
185	10960	5.56162	HC4	T20			12/12				Bacteria	(superkingdom):	1	Proteobacteria	(phylum):	0.91	Gammaproteobacteria	(class):	0.91	Xanthomonadales	(order):	0.91	Rhodanobacteraceae	(family):	0.91	Rhodanobacter	(genus):	0.91
186	10957	0.853278	HC4	T20			14/14				Bacteria	(superkingdom):	1	Proteobacteria	(phylum):	0.97
187	10945	1.86827	HC4	T20			9/10				Bacteria	(superkingdom):	1	Proteobacteria	(phylum):	1	Betaproteobacteria	(class):	1	Nitrosomonadales	(order):	1	Nitrosomonadaceae	(family):	0.59
18	38040	1.4997	HC4	T20			33/34				Bacteria	(superkingdom):	1	Proteobacteria	(phylum):	0.8	Betaproteobacteria	(class):	0.53	Nitrosomonadales	(order):	0.52	Nitrosomonadaceae	(family):	0.52	Nitrosomonas	(genus):	0.52
190	10888	4.7596	HC4	T20			14/14				Bacteria	(superkingdom):	0.98	Proteobacteria	(phylum):	0.91	Gammaproteobacteria	(class):	0.91	Xanthomonadales	(order):	0.91	Rhodanobacteraceae	(family):	0.89	Rhodanobacter	(genus):	0.89
191	10877	8.36874	HC4	T20			10/10				Bacteria	(superkingdom):	1	Proteobacteria	(phylum):	0.8	Gammaproteobacteria	(class):	0.77	Xanthomonadales	(order):	0.77	Rhodanobacteraceae	(family):	0.77	Rhodanobacter	(genus):	0.77
194	10820	4.70083	HC4	T20			12/12				Bacteria	(superkingdom):	1	Proteobacteria	(phylum):	1	Gammaproteobacteria	(class):	1	Xanthomonadales	(order):	1	Rhodanobacteraceae	(family):	1	Rhodanobacter	(genus):	1
196	10665	7.91744	HC4	T20			12/12				Bacteria	(superkingdom):	1	Proteobacteria	(phylum):	1	Gammaproteobacteria	(class):	1	Xanthomonadales	(order):	1	Rhodanobacteraceae	(family):	1	Rhodanobacter	(genus):	1
198	10596	6.49919	HC4	T20			15/15				Bacteria	(superkingdom):	1	Proteobacteria	(phylum):	0.73	Gammaproteobacteria	(class):	0.73	Xanthomonadales	(order):	0.73	Rhodanobacteraceae	(family):	0.73	Rhodanobacter	(genus):	0.52
199	10574	1.38365	HC4	T20			7/7				Bacteria	(superkingdom):	1	Proteobacteria	(phylum):	1	Betaproteobacteria	(class):	1	Nitrosomonadales	(order):	1	Nitrosomonadaceae	(family):	1	Nitrosomonas	(genus):	1
1	74842	39.085	HC4	T24			17/66				Bacteria	(superkingdom):	0.9
1	95789	1.50801	HC4	T20			87/89				Bacteria	(superkingdom):	1	Proteobacteria	(phylum):	0.98	Betaproteobacteria	(class):	0.95	Nitrosomonadales	(order):	0.94	Nitrosomonadaceae	(family):	0.94	Nitrosomonas	(genus):	0.94
201	10471	64.1971	HC4	T20			8/20				Bacteria	(superkingdom):	1
203	10394	3.46187	HC4	T20			9/9				Bacteria	(superkingdom):	1	Proteobacteria	(phylum):	0.9	Gammaproteobacteria	(class):	0.9	Xanthomonadales	(order):	0.9	Rhodanobacteraceae	(family):	0.9	Rhodanobacter	(genus):	0.9
205	10393	7.30177	HC4	T20			11/11				Bacteria	(superkingdom):	1	Proteobacteria	(phylum):	0.92	Gammaproteobacteria	(class):	0.92	Xanthomonadales	(order):	0.92	Rhodanobacteraceae	(family):	0.92	Rhodanobacter	(genus):	0.92
208	10287	12.6673	HC4	T20			7/7				Bacteria	(superkingdom):	1	Proteobacteria	(phylum):	1	Gammaproteobacteria	(class):	1	Xanthomonadales	(order):	1	Rhodanobacteraceae	(family):	1	Rhodanobacter	(genus):	1	unclassified	Rhodanobacter	(no	rank):	0.97	Rhodanobacter	sp.	Root627	(species):	0.97
20	35362	14.6925	HC4	T20			28/28				Bacteria	(superkingdom):	1	Proteobacteria	(phylum):	0.99	Gammaproteobacteria	(class):	0.99	Xanthomonadales	(order):	0.99	Rhodanobacteraceae	(family):	0.99	Rhodanobacter	(genus):	0.99	unclassified	Rhodanobacter	(no	rank):	0.85	Rhodanobacter	sp.	Root627	(species):	0.85
211	10185	7.49065	HC4	T20			7/7				Bacteria	(superkingdom):	1	Proteobacteria	(phylum):	1	Gammaproteobacteria	(class):	1	Xanthomonadales	(order):	1	Rhodanobacteraceae	(family):	1	Rhodanobacter	(genus):	1
212	10172	1.47785	HC4	T20			8/8				Bacteria	(superkingdom):	1	Proteobacteria	(phylum):	1	Betaproteobacteria	(class):	1	Nitrosomonadales	(order):	0.76	Nitrosomonadaceae	(family):	0.76	Nitrosomonas	(genus):	0.76
213	10169	1.40848	HC4	T20			10/11				Bacteria	(superkingdom):	1	Proteobacteria	(phylum):	1	Betaproteobacteria	(class):	0.81	Nitrosomonadales	(order):	0.81	Nitrosomonadaceae	(family):	0.78	Nitrosomonas	(genus):	0.78
214	10147	4.65439	HC4	T20			11/12				Bacteria	(superkingdom):	1	Proteobacteria	(phylum):	0.94	Gammaproteobacteria	(class):	0.94	Xanthomonadales	(order):	0.94	Rhodanobacteraceae	(family):	0.94	Rhodanobacter	(genus):	0.94
215	10091	1.59725	HC4	T20			9/9				Bacteria	(superkingdom):	1	Proteobacteria	(phylum):	1	Betaproteobacteria	(class):	1	Nitrosomonadales	(order):	1	Nitrosomonadaceae	(family):	1	Nitrosomonas	(genus):	1
217	10027	8.29444	HC4	T20			5/5				Bacteria	(superkingdom):	1	Proteobacteria	(phylum):	1	Gammaproteobacteria	(class):	1	Xanthomonadales	(order):	1	Rhodanobacteraceae	(family):	1	Rhodanobacter	(genus):	1
21	34882	1.372	HC4	T20			35/36				Bacteria	(superkingdom):	1	Proteobacteria	(phylum):	1	Betaproteobacteria	(class):	0.91	Nitrosomonadales	(order):	0.9	Nitrosomonadaceae	(family):	0.9	Nitrosomonas	(genus):	0.9
22	34767	1.45947	HC4	T20			32/33				Bacteria	(superkingdom):	1	Proteobacteria	(phylum):	0.93	Betaproteobacteria	(class):	0.52	Nitrosomonadales	(order):	0.5	Nitrosomonadaceae	(family):	0.5
23	34218	1.41718	HC4	T20			27/31				Bacteria	(superkingdom):	1	Proteobacteria	(phylum):	0.98	Betaproteobacteria	(class):	0.89	Nitrosomonadales	(order):	0.89	Nitrosomonadaceae	(family):	0.89	Nitrosomonas	(genus):	0.88
25	30791	39.7313	HC4	T24			21/51				Bacteria	(superkingdom):	0.98	Proteobacteria	(phylum):	0.88	Gammaproteobacteria	(class):	0.68
25	33969	8.82864	HC4	T20			23/23				Bacteria	(superkingdom):	0.93	Proteobacteria	(phylum):	0.66	Gammaproteobacteria	(class):	0.63	Xanthomonadales	(order):	0.63	Rhodanobacteraceae	(family):	0.63	Rhodanobacter	(genus):	0.56
26	32994	1.47181	HC4	T20			28/28				Bacteria	(superkingdom):	1	Proteobacteria	(phylum):	1	Betaproteobacteria	(class):	0.95	Nitrosomonadales	(order):	0.95	Nitrosomonadaceae	(family):	0.95	Nitrosomonas	(genus):	0.93
27	32789	66.2403	HC4	T20			2/29
28	30865	67.3243	HC4	T20			21/51				Bacteria	(superkingdom):	0.98	Proteobacteria	(phylum):	0.88	Gammaproteobacteria	(class):	0.68
2	23906	53.947	HC4	T2			21/40
30	28287	1.6739	HC4	T20			27/27				Bacteria	(superkingdom):	1	Proteobacteria	(phylum):	0.98	Betaproteobacteria	(class):	0.95	Nitrosomonadales	(order):	0.95	Nitrosomonadaceae	(family):	0.95	Nitrosomonas	(genus):	0.95
31	28162	1.60196	HC4	T20			23/23				Bacteria	(superkingdom):	1	Proteobacteria	(phylum):	1	Betaproteobacteria	(class):	1	Nitrosomonadales	(order):	0.9	Nitrosomonadaceae	(family):	0.9	Nitrosomonas	(genus):	0.9
32	27799	1.65351	HC4	T20			25/33				Bacteria	(superkingdom):	0.92	Proteobacteria	(phylum):	0.91	Betaproteobacteria	(class):	0.69	Nitrosomonadales	(order):	0.6	Nitrosomonadaceae	(family):	0.6	Nitrosomonas	(genus):	0.6
33	27737	1.28555	HC4	T20			28/28				Bacteria	(superkingdom):	0.98	Proteobacteria	(phylum):	0.92	Betaproteobacteria	(class):	0.91	Nitrosomonadales	(order):	0.81	Nitrosomonadaceae	(family):	0.7	Nitrosomonas	(genus):	0.7
34	26832	1.6534	HC4	T20			24/24				Bacteria	(superkingdom):	1	Proteobacteria	(phylum):	1	Betaproteobacteria	(class):	1	Nitrosomonadales	(order):	1	Nitrosomonadaceae	(family):	1	Nitrosomonas	(genus):	0.96
35	26652	12.9485	HC4	T20			25/26				Bacteria	(superkingdom):	1	Proteobacteria	(phylum):	0.86	Gammaproteobacteria	(class):	0.8	Xanthomonadales	(order):	0.8	Rhodanobacteraceae	(family):	0.78	Rhodanobacter	(genus):	0.64
36	26390	1.6749	HC4	T20			26/28				Bacteria	(superkingdom):	1	Proteobacteria	(phylum):	0.98	Betaproteobacteria	(class):	0.97	Nitrosomonadales	(order):	0.97	Nitrosomonadaceae	(family):	0.97	Nitrosomonas	(genus):	0.97
37	26272	1.89287	HC4	T20			27/28				Bacteria	(superkingdom):	0.94	Proteobacteria	(phylum):	0.88	Betaproteobacteria	(class):	0.66	Nitrosomonadales	(order):	0.6	Nitrosomonadaceae	(family):	0.6	Nitrosomonas	(genus):	0.53
3	14458	62.9491	HC4	T2			7/25
3	71013	40.4033	HC4	T24			32/83				Bacteria	(superkingdom):	0.91	Proteobacteria	(phylum):	0.84	Gammaproteobacteria	(class):	0.67
3	74978	1.63561	HC4	T20			69/71				Bacteria	(superkingdom):	1	Proteobacteria	(phylum):	1	Betaproteobacteria	(class):	0.96	Nitrosomonadales	(order):	0.95	Nitrosomonadaceae	(family):	0.95	Nitrosomonas	(genus):	0.94
40	24776	39.3601	HC4	T24			16/37				Bacteria	(superkingdom):	0.78	Proteobacteria	(phylum):	0.68
40	25125	1.61981	HC4	T20			24/24				Bacteria	(superkingdom):	0.98	Proteobacteria	(phylum):	0.96	Betaproteobacteria	(class):	0.78	Nitrosomonadales	(order):	0.78	Nitrosomonadaceae	(family):	0.74	Nitrosomonas	(genus):	0.72
41	25120	1.39299	HC4	T20			26/26				Bacteria	(superkingdom):	1	Proteobacteria	(phylum):	1	Betaproteobacteria	(class):	1	Nitrosomonadales	(order):	1	Nitrosomonadaceae	(family):	1	Nitrosomonas	(genus):	1
42	24938	9.61952	HC4	T20			17/17				Bacteria	(superkingdom):	1	Proteobacteria	(phylum):	0.9	Gammaproteobacteria	(class):	0.84	Xanthomonadales	(order):	0.84	Rhodanobacteraceae	(family):	0.66	Rhodanobacter	(genus):	0.66
43	24793	68.5506	HC4	T20			16/37				Bacteria	(superkingdom):	0.78	Proteobacteria	(phylum):	0.68
44	24361	1.40125	HC4	T20			24/25				Bacteria	(superkingdom):	1	Proteobacteria	(phylum):	1	Betaproteobacteria	(class):	1	Nitrosomonadales	(order):	1	Nitrosomonadaceae	(family):	1	Nitrosomonas	(genus):	1
45	23930	56.6682	HC4	T20			21/40
47	23769	1.28031	HC4	T20			27/27				Bacteria	(superkingdom):	1	Proteobacteria	(phylum):	1	Betaproteobacteria	(class):	1	Nitrosomonadales	(order):	1	Nitrosomonadaceae	(family):	1	Nitrosomonas	(genus):	0.97
48	23698	1.4203	HC4	T20			26/26				Bacteria	(superkingdom):	0.99	Proteobacteria	(phylum):	0.99	Betaproteobacteria	(class):	0.99	Nitrosomonadales	(order):	0.99	Nitrosomonadaceae	(family):	0.99	Nitrosomonas	(genus):	0.99
49	23683	1.50004	HC4	T20			25/26				Bacteria	(superkingdom):	0.94	Proteobacteria	(phylum):	0.93	Betaproteobacteria	(class):	0.8	Nitrosomonadales	(order):	0.8	Nitrosomonadaceae	(family):	0.65	Nitrosomonas	(genus):	0.65
4	11954	59.4546	HC4	T2			5/9
4	71031	68.9741	HC4	T20			32/83				Bacteria	(superkingdom):	0.91	Proteobacteria	(phylum):	0.84	Gammaproteobacteria	(class):	0.67
50	21354	36.304	HC4	T24			21/39				Bacteria	(superkingdom):	0.9	Proteobacteria	(phylum):	0.67
50	22683	10.0605	HC4	T20			20/22				Bacteria	(superkingdom):	1	Proteobacteria	(phylum):	0.97	Gammaproteobacteria	(class):	0.97	Xanthomonadales	(order):	0.97	Rhodanobacteraceae	(family):	0.97	Rhodanobacter	(genus):	0.93
52	22535	1.43542	HC4	T20			19/20				Bacteria	(superkingdom):	1	Proteobacteria	(phylum):	0.85	Betaproteobacteria	(class):	0.85	Nitrosomonadales	(order):	0.85	Nitrosomonadaceae	(family):	0.85	Nitrosomonas	(genus):	0.85
53	22395	1.34228	HC4	T20			15/16				Bacteria	(superkingdom):	1	Proteobacteria	(phylum):	1	Betaproteobacteria	(class):	1	Nitrosomonadales	(order):	0.94	Nitrosomonadaceae	(family):	0.94	Nitrosomonas	(genus):	0.89
54	22390	10.8649	HC4	T20			14/15				Bacteria	(superkingdom):	1	Proteobacteria	(phylum):	1	Gammaproteobacteria	(class):	1	Xanthomonadales	(order):	1	Rhodanobacteraceae	(family):	1	Rhodanobacter	(genus):	1	unclassified	Rhodanobacter	(no	rank):	0.88
55	22370	64.0223	HC4	T20			22/39				Bacteria	(superkingdom):	0.93	Proteobacteria	(phylum):	0.76	Gammaproteobacteria	(class):	0.57
56	22244	1.49487	HC4	T20			21/22				Bacteria	(superkingdom):	1	Proteobacteria	(phylum):	1	Betaproteobacteria	(class):	0.99	Nitrosomonadales	(order):	0.99	Nitrosomonadaceae	(family):	0.99	Nitrosomonas	(genus):	0.99
58	21044	1.59674	HC4	T20			21/21				Bacteria	(superkingdom):	1	Proteobacteria	(phylum):	1	Betaproteobacteria	(class):	0.96	Nitrosomonadales	(order):	0.93	Nitrosomonadaceae	(family):	0.93	Nitrosomonas	(genus):	0.93
59	20887	1.56445	HC4	T20			24/24				Bacteria	(superkingdom):	0.98	Proteobacteria	(phylum):	0.93	Betaproteobacteria	(class):	0.93	Nitrosomonadales	(order):	0.87	Nitrosomonadaceae	(family):	0.87	Nitrosomonas	(genus):	0.87
5	64243	1.70104	HC4	T20			64/67				Bacteria	(superkingdom):	1	Proteobacteria	(phylum):	0.97	Betaproteobacteria	(class):	0.86	Nitrosomonadales	(order):	0.82	Nitrosomonadaceae	(family):	0.71	Nitrosomonas	(genus):	0.66
60	20822	1.45393	HC4	T20			21/21				Bacteria	(superkingdom):	1	Proteobacteria	(phylum):	1	Betaproteobacteria	(class):	0.86	Nitrosomonadales	(order):	0.85	Nitrosomonadaceae	(family):	0.78	Nitrosomonas	(genus):	0.78
61	20815	9.66584	HC4	T20			38/39				Bacteria	(superkingdom):	1	Proteobacteria	(phylum):	1	Gammaproteobacteria	(class):	0.96	Xanthomonadales	(order):	0.96	Rhodanobacteraceae	(family):	0.96	Rhodanobacter	(genus):	0.96	unclassified	Rhodanobacter	(no	rank):	0.53
62	20776	1.38859	HC4	T20			18/20				Bacteria	(superkingdom):	1	Proteobacteria	(phylum):	1	Betaproteobacteria	(class):	1	Nitrosomonadales	(order):	0.93	Nitrosomonadaceae	(family):	0.93	Nitrosomonas	(genus):	0.93
63	20723	1.50728	HC4	T20			14/15				Bacteria	(superkingdom):	1	Proteobacteria	(phylum):	1	Betaproteobacteria	(class):	1	Nitrosomonadales	(order):	1	Nitrosomonadaceae	(family):	1	Nitrosomonas	(genus):	0.93
64	20714	9.30101	HC4	T20			16/16				Bacteria	(superkingdom):	1	Proteobacteria	(phylum):	1	Gammaproteobacteria	(class):	1	Xanthomonadales	(order):	1	Rhodanobacteraceae	(family):	1	Rhodanobacter	(genus):	1
65	20529	1.51505	HC4	T20			19/19				Bacteria	(superkingdom):	1	Proteobacteria	(phylum):	1	Betaproteobacteria	(class):	0.88	Nitrosomonadales	(order):	0.88	Nitrosomonadaceae	(family):	0.88	Nitrosomonas	(genus):	0.88
66	19903	7.92511	HC4	T20			23/23				Bacteria	(superkingdom):	0.99	Proteobacteria	(phylum):	0.89	Gammaproteobacteria	(class):	0.89	Xanthomonadales	(order):	0.89	Rhodanobacteraceae	(family):	0.89	Rhodanobacter	(genus):	0.89
69	19748	1.51929	HC4	T20			20/20				Bacteria	(superkingdom):	1	Proteobacteria	(phylum):	0.99	Betaproteobacteria	(class):	0.98	Nitrosomonadales	(order):	0.98	Nitrosomonadaceae	(family):	0.98	Nitrosomonas	(genus):	0.98
6	60209	8.20544	HC4	T20			55/55				Bacteria	(superkingdom):	1	Proteobacteria	(phylum):	0.97	Gammaproteobacteria	(class):	0.97	Xanthomonadales	(order):	0.97	Rhodanobacteraceae	(family):	0.97	Rhodanobacter	(genus):	0.94
70	19736	1.46463	HC4	T20			15/19				Bacteria	(superkingdom):	1	Proteobacteria	(phylum):	0.97	Betaproteobacteria	(class):	0.8	Nitrosomonadales	(order):	0.8	Nitrosomonadaceae	(family):	0.8	Nitrosomonas	(genus):	0.8
71	19612	1.24527	HC4	T20			21/21				Bacteria	(superkingdom):	1	Proteobacteria	(phylum):	0.93	Betaproteobacteria	(class):	0.91	Nitrosomonadales	(order):	0.91	Nitrosomonadaceae	(family):	0.55	Nitrosomonas	(genus):	0.55
72	19597	1.74592	HC4	T20			27/29				Bacteria	(superkingdom):	1	Proteobacteria	(phylum):	0.83	Betaproteobacteria	(class):	0.71	Nitrosomonadales	(order):	0.66	Nitrosomonadaceae	(family):	0.66	Nitrosomonas	(genus):	0.65
73	19525	1.94025	HC4	T20			34/34				Bacteria	(superkingdom):	0.9	Proteobacteria	(phylum):	0.82	Betaproteobacteria	(class):	0.73	Nitrosomonadales	(order):	0.73	Nitrosomonadaceae	(family):	0.71	Nitrosomonas	(genus):	0.71
74	19187	1.25813	HC4	T20			24/24				Bacteria	(superkingdom):	1	Proteobacteria	(phylum):	0.98	Betaproteobacteria	(class):	0.85	Nitrosomonadales	(order):	0.82	Nitrosomonadaceae	(family):	0.82	Nitrosomonas	(genus):	0.8
75	19111	1.66619	HC4	T20			16/17				Bacteria	(superkingdom):	0.95	Proteobacteria	(phylum):	0.85	Gammaproteobacteria	(class):	0.53	Cellvibrionales	(order):	0.53	Cellvibrionaceae	(family):	0.53	Cellvibrio	(genus):	0.53	Cellvibrio	japonicus	(species):	0.53
76	18774	1.61388	HC4	T20			22/23				Bacteria	(superkingdom):	1	Proteobacteria	(phylum):	0.92	Betaproteobacteria	(class):	0.69	Nitrosomonadales	(order):	0.58
77	18742	1.39812	HC4	T20			19/20				Bacteria	(superkingdom):	1	Proteobacteria	(phylum):	0.97	Betaproteobacteria	(class):	0.95	Nitrosomonadales	(order):	0.93	Nitrosomonadaceae	(family):	0.93	Nitrosomonas	(genus):	0.84
78	18559	1.35607	HC4	T20			20/20				Bacteria	(superkingdom):	1	Proteobacteria	(phylum):	0.91	Betaproteobacteria	(class):	0.73	Nitrosomonadales	(order):	0.73	Nitrosomonadaceae	(family):	0.73	Nitrosomonas	(genus):	0.73
79	18550	1.61602	HC4	T20			17/17				Bacteria	(superkingdom):	1	Proteobacteria	(phylum):	1	Betaproteobacteria	(class):	0.88	Nitrosomonadales	(order):	0.75	Nitrosomonadaceae	(family):	0.71	Nitrosomonas	(genus):	0.71
7	59066	1.46577	HC4	T20			59/60				Bacteria	(superkingdom):	0.98	Proteobacteria	(phylum):	0.98	Betaproteobacteria	(class):	0.92	Nitrosomonadales	(order):	0.92	Nitrosomonadaceae	(family):	0.92	Nitrosomonas	(genus):	0.92
80	18546	1.32358	HC4	T20			22/22				Bacteria	(superkingdom):	1	Proteobacteria	(phylum):	0.9	Betaproteobacteria	(class):	0.86	Nitrosomonadales	(order):	0.86	Nitrosomonadaceae	(family):	0.86	Nitrosomonas	(genus):	0.86
82	18232	1.73908	HC4	T20			20/20				Bacteria	(superkingdom):	1	Proteobacteria	(phylum):	1	Betaproteobacteria	(class):	0.9	Nitrosomonadales	(order):	0.9	Nitrosomonadaceae	(family):	0.9	Nitrosomonas	(genus):	0.9
83	18169	1.54124	HC4	T20			15/15				Bacteria	(superkingdom):	1	Proteobacteria	(phylum):	1	Betaproteobacteria	(class):	0.97	Nitrosomonadales	(order):	0.93	Nitrosomonadaceae	(family):	0.93	Nitrosomonas	(genus):	0.93
85	18077	1.3229	HC4	T20			19/20				Bacteria	(superkingdom):	1	Proteobacteria	(phylum):	0.93	Betaproteobacteria	(class):	0.87	Nitrosomonadales	(order):	0.87	Nitrosomonadaceae	(family):	0.87	Nitrosomonas	(genus):	0.87
87	17728	1.74144	HC4	T20			14/15				Bacteria	(superkingdom):	1	Proteobacteria	(phylum):	0.94	Betaproteobacteria	(class):	0.79	Nitrosomonadales	(order):	0.79	Nitrosomonadaceae	(family):	0.79	Nitrosomonas	(genus):	0.63
88	17676	1.29221	HC4	T20			18/18				Bacteria	(superkingdom):	1	Proteobacteria	(phylum):	0.92	Betaproteobacteria	(class):	0.75	Nitrosomonadales	(order):	0.72
89	17645	1.36631	HC4	T20			18/18				Bacteria	(superkingdom):	1	Proteobacteria	(phylum):	1	Betaproteobacteria	(class):	1	Nitrosomonadales	(order):	1	Nitrosomonadaceae	(family):	1	Nitrosomonas	(genus):	1
8	54107	39.4634	HC4	T24			8/47				Bacteria	(superkingdom):	1	Proteobacteria	(phylum):	1	Gammaproteobacteria	(class):	1	Oceanospirillales	(order):	0.51	Hahellaceae	(family):	0.51	Hahella	(genus):	0.51
90	17519	12.7946	HC4	T20			11/12				Bacteria	(superkingdom):	1	Proteobacteria	(phylum):	0.96	Gammaproteobacteria	(class):	0.96	Xanthomonadales	(order):	0.96	Rhodanobacteraceae	(family):	0.96	Rhodanobacter	(genus):	0.96	unclassified	Rhodanobacter	(no	rank):	0.6	Rhodanobacter	sp.	Root627	(species):	0.52
92	17308	10.7005	HC4	T20			19/19				Bacteria	(superkingdom):	1	Proteobacteria	(phylum):	0.5	Gammaproteobacteria	(class):	0.5	Xanthomonadales	(order):	0.5	Rhodanobacteraceae	(family):	0.5	Rhodanobacter	(genus):	0.5
93	17271	1.53896	HC4	T20			13/15				Bacteria	(superkingdom):	1	Proteobacteria	(phylum):	1	Betaproteobacteria	(class):	0.85	Nitrosomonadales	(order):	0.85	Nitrosomonadaceae	(family):	0.85	Nitrosomonas	(genus):	0.85
94	17093	1.38394	HC4	T20			12/12				Bacteria	(superkingdom):	1	Proteobacteria	(phylum):	1	Betaproteobacteria	(class):	1	Nitrosomonadales	(order):	1	Nitrosomonadaceae	(family):	1	Nitrosomonas	(genus):	1
95	17029	1.79085	HC4	T20			12/14				Bacteria	(superkingdom):	1	Proteobacteria	(phylum):	1	Betaproteobacteria	(class):	1	Nitrosomonadales	(order):	1	Nitrosomonadaceae	(family):	1	Nitrosomonas	(genus):	1
96	16906	1.35026	HC4	T20			17/17				Bacteria	(superkingdom):	1	Proteobacteria	(phylum):	0.93	Betaproteobacteria	(class):	0.9	Nitrosomonadales	(order):	0.9	Nitrosomonadaceae	(family):	0.9	Nitrosomonas	(genus):	0.9
97	16840	1.55113	HC4	T20			15/16				Bacteria	(superkingdom):	1	Proteobacteria	(phylum):	1	Betaproteobacteria	(class):	1	Nitrosomonadales	(order):	1	Nitrosomonadaceae	(family):	1	Nitrosomonas	(genus):	1
98	16803	1.54126	HC4	T20			20/21				Bacteria	(superkingdom):	1	Proteobacteria	(phylum):	1	Betaproteobacteria	(class):	1	Nitrosomonadales	(order):	1	Nitrosomonadaceae	(family):	1	Nitrosomonas	(genus):	1
9	58699	1.52377	HC4	T20			54/55				Bacteria	(superkingdom):	1	Proteobacteria	(phylum):	0.98	Betaproteobacteria	(class):	0.96	Nitrosomonadales	(order):	0.95	Nitrosomonadaceae	(family):	0.95	Nitrosomonas	(genus):	0.95
100	16777	1.33279	HC4	T20			16/16				Bacteria	(superkingdom):	1	Proteobacteria	(phylum):	1	Betaproteobacteria	(class):	1	Nitrosomonadales	(order):	1	Nitrosomonadaceae	(family):	1	Nitrosomonas	(genus):	1
102	16580	1.53936	HC4	T20			14/15				Bacteria	(superkingdom):	1	Proteobacteria	(phylum):	1	Betaproteobacteria	(class):	0.92	Nitrosomonadales	(order):	0.92	Nitrosomonadaceae	(family):	0.92	Nitrosomonas	(genus):	0.92
104	16386	14.549	HC4	T20			13/13				Bacteria	(superkingdom):	0.99	Proteobacteria	(phylum):	0.82	Gammaproteobacteria	(class):	0.58	Xanthomonadales	(order):	0.51
105	16274	5.11977	HC4	T20			19/19				Bacteria	(superkingdom):	1	Proteobacteria	(phylum):	0.85	Gammaproteobacteria	(class):	0.83	Xanthomonadales	(order):	0.83	Rhodanobacteraceae	(family):	0.83	Rhodanobacter	(genus):	0.83
106	16256	1.29103	HC4	T20			9/9				Bacteria	(superkingdom):	1	Proteobacteria	(phylum):	1	Betaproteobacteria	(class):	0.95	Nitrosomonadales	(order):	0.95	Nitrosomonadaceae	(family):	0.95	Nitrosomonas	(genus):	0.82
107	16213	10.7692	HC4	T20			12/15				Bacteria	(superkingdom):	1	Proteobacteria	(phylum):	1	Gammaproteobacteria	(class):	1	Xanthomonadales	(order):	1	Rhodanobacteraceae	(family):	1	Rhodanobacter	(genus):	1
10	54091	64.5587	HC4	T20			8/47				Bacteria	(superkingdom):	1	Proteobacteria	(phylum):	1	Gammaproteobacteria	(class):	1	Oceanospirillales	(order):	0.51	Hahellaceae	(family):	0.51	Hahella	(genus):	0.51
112	15430	1.50931	HC4	T20			15/15				Bacteria	(superkingdom):	1	Proteobacteria	(phylum):	0.98	Betaproteobacteria	(class):	0.98	Nitrosomonadales	(order):	0.98	Nitrosomonadaceae	(family):	0.98	Nitrosomonas	(genus):	0.98
113	15404	6.89599	HC4	T20			11/11				Bacteria	(superkingdom):	1	Proteobacteria	(phylum):	0.96	Gammaproteobacteria	(class):	0.96	Xanthomonadales	(order):	0.96	Rhodanobacteraceae	(family):	0.96	Rhodanobacter	(genus):	0.96
115	15320	4.84697	HC4	T20			12/12				Bacteria	(superkingdom):	1	Proteobacteria	(phylum):	0.97	Gammaproteobacteria	(class):	0.83	Xanthomonadales	(order):	0.83	Rhodanobacteraceae	(family):	0.83	Rhodanobacter	(genus):	0.83
118	14994	6.82195	HC4	T20			9/9				Bacteria	(superkingdom):	1	Proteobacteria	(phylum):	0.98	Gammaproteobacteria	(class):	0.98	Xanthomonadales	(order):	0.98	Rhodanobacteraceae	(family):	0.98	Rhodanobacter	(genus):	0.98
119	14984	1.8353	HC4	T20			12/12				Bacteria	(superkingdom):	1	Proteobacteria	(phylum):	1	Betaproteobacteria	(class):	1	Nitrosomonadales	(order):	1	Nitrosomonadaceae	(family):	1	Nitrosomonas	(genus):	1
11	48196	1.58591	HC4	T20			48/51				Bacteria	(superkingdom):	1	Proteobacteria	(phylum):	0.99	Betaproteobacteria	(class):	0.92	Nitrosomonadales	(order):	0.85	Nitrosomonadaceae	(family):	0.85	Nitrosomonas	(genus):	0.85
122	14702	7.47877	HC4	T20			17/17				Bacteria	(superkingdom):	1	Proteobacteria	(phylum):	0.86	Gammaproteobacteria	(class):	0.83	Xanthomonadales	(order):	0.78	Rhodanobacteraceae	(family):	0.78	Rhodanobacter	(genus):	0.7
124	14428	7.56947	HC4	T20			14/14				Bacteria	(superkingdom):	1	Proteobacteria	(phylum):	1	Gammaproteobacteria	(class):	1	Xanthomonadales	(order):	1	Rhodanobacteraceae	(family):	1	Rhodanobacter	(genus):	0.99
126	14344	1.49371	HC4	T20			17/18				Bacteria	(superkingdom):	1	Proteobacteria	(phylum):	0.93	Betaproteobacteria	(class):	0.79	Nitrosomonadales	(order):	0.79	Nitrosomonadaceae	(family):	0.76	Nitrosomonas	(genus):	0.57
127	14313	7.74193	HC4	T20			10/10				Bacteria	(superkingdom):	1	Proteobacteria	(phylum):	1	Gammaproteobacteria	(class):	1	Xanthomonadales	(order):	1	Rhodanobacteraceae	(family):	1	Rhodanobacter	(genus):	1
129	13991	3.84168	HC4	T20			15/16				Bacteria	(superkingdom):	1	Proteobacteria	(phylum):	0.9	Gammaproteobacteria	(class):	0.81	Xanthomonadales	(order):	0.81	Rhodanobacteraceae	(family):	0.81	Rhodanobacter	(genus):	0.67
12	47921	1.61359	HC4	T20			47/48				Bacteria	(superkingdom):	1	Proteobacteria	(phylum):	0.94	Betaproteobacteria	(class):	0.86	Nitrosomonadales	(order):	0.64	Nitrosomonadaceae	(family):	0.64	Nitrosomonas	(genus):	0.64
131	13922	1.47532	HC4	T20			17/18				Bacteria	(superkingdom):	1	Proteobacteria	(phylum):	1	Betaproteobacteria	(class):	1	Nitrosomonadales	(order):	1	Nitrosomonadaceae	(family):	1	Nitrosomonas	(genus):	1
135	13799	10.7417	HC4	T20			12/12				Bacteria	(superkingdom):	1	Proteobacteria	(phylum):	0.99	Gammaproteobacteria	(class):	0.62	Xanthomonadales	(order):	0.62	Rhodanobacteraceae	(family):	0.58	Rhodanobacter	(genus):	0.58
137	13610	1.30861	HC4	T20			16/16				Bacteria	(superkingdom):	1	Proteobacteria	(phylum):	1	Betaproteobacteria	(class):	0.87	Nitrosomonadales	(order):	0.87	Nitrosomonadaceae	(family):	0.87	Nitrosomonas	(genus):	0.65
139	13328	0.730096	HC4	T20			16/17				Bacteria	(superkingdom):	1	Proteobacteria	(phylum):	0.95	Alphaproteobacteria	(class):	0.55	Rhizobiales	(order):	0.53
13	45648	1.50974	HC4	T20			42/42				Bacteria	(superkingdom):	1	Proteobacteria	(phylum):	0.94	Betaproteobacteria	(class):	0.86	Nitrosomonadales	(order):	0.83	Nitrosomonadaceae	(family):	0.83	Nitrosomonas	(genus):	0.81
140	13324	7.9018	HC4	T20			9/9				Bacteria	(superkingdom):	1	Proteobacteria	(phylum):	1	Gammaproteobacteria	(class):	1	Xanthomonadales	(order):	1	Rhodanobacteraceae	(family):	1	Rhodanobacter	(genus):	1
141	13303	1.35428	HC4	T20			12/13				Bacteria	(superkingdom):	0.99	Proteobacteria	(phylum):	0.99	Betaproteobacteria	(class):	0.93	Nitrosomonadales	(order):	0.93	Nitrosomonadaceae	(family):	0.78	Nitrosomonas	(genus):	0.78
143	12948	8.53405	HC4	T20			15/16				Bacteria	(superkingdom):	1	Proteobacteria	(phylum):	0.95	Gammaproteobacteria	(class):	0.95	Xanthomonadales	(order):	0.95	Rhodanobacteraceae	(family):	0.95	Rhodanobacter	(genus):	0.95
145	12926	6.63036	HC4	T20			13/14				Bacteria	(superkingdom):	0.94	Proteobacteria	(phylum):	0.94	Gammaproteobacteria	(class):	0.94	Xanthomonadales	(order):	0.94	Rhodanobacteraceae	(family):	0.94	Rhodanobacter	(genus):	0.86
149	12770	1.48406	HC4	T20			17/17				Bacteria	(superkingdom):	1	Proteobacteria	(phylum):	0.98	Betaproteobacteria	(class):	0.94	Nitrosomonadales	(order):	0.91	Nitrosomonadaceae	(family):	0.91	Nitrosomonas	(genus):	0.91
14	44656	9.65622	HC4	T20			41/41				Bacteria	(superkingdom):	1	Proteobacteria	(phylum):	0.88	Gammaproteobacteria	(class):	0.86	Xanthomonadales	(order):	0.85	Rhodanobacteraceae	(family):	0.85	Rhodanobacter	(genus):	0.85
150	12671	7.21142	HC4	T20			12/13				Bacteria	(superkingdom):	1	Proteobacteria	(phylum):	0.99	Gammaproteobacteria	(class):	0.99	Xanthomonadales	(order):	0.99	Rhodanobacteraceae	(family):	0.99	Rhodanobacter	(genus):	0.91
151	12652	1.41389	HC4	T20			9/9				Bacteria	(superkingdom):	1	Proteobacteria	(phylum):	0.89	Betaproteobacteria	(class):	0.67	Nitrosomonadales	(order):	0.67	Nitrosomonadaceae	(family):	0.67	Nitrosomonas	(genus):	0.58
154	12393	7.67765	HC4	T20			15/15				Bacteria	(superkingdom):	1	Proteobacteria	(phylum):	0.92	Gammaproteobacteria	(class):	0.92	Xanthomonadales	(order):	0.92	Rhodanobacteraceae	(family):	0.92	Rhodanobacter	(genus):	0.92
155	12320	6.80103	HC4	T20			14/15				Bacteria	(superkingdom):	1	Proteobacteria	(phylum):	0.96	Gammaproteobacteria	(class):	0.95	Xanthomonadales	(order):	0.95	Rhodanobacteraceae	(family):	0.95	Rhodanobacter	(genus):	0.95
156	12258	6.64669	HC4	T20			15/15				Bacteria	(superkingdom):	1	Proteobacteria	(phylum):	0.9	Gammaproteobacteria	(class):	0.89	Xanthomonadales	(order):	0.89	Rhodanobacteraceae	(family):	0.89	Rhodanobacter	(genus):	0.89
157	12251	4.70002	HC4	T20			13/14				Bacteria	(superkingdom):	1	Proteobacteria	(phylum):	0.98	Gammaproteobacteria	(class):	0.98	Xanthomonadales	(order):	0.98	Rhodanobacteraceae	(family):	0.98	Rhodanobacter	(genus):	0.98
161	11950	6.62717	HC4	T20			18/18				Bacteria	(superkingdom):	1	Proteobacteria	(phylum):	0.98	Gammaproteobacteria	(class):	0.98	Xanthomonadales	(order):	0.98	Rhodanobacteraceae	(family):	0.98	Rhodanobacter	(genus):	0.98
162	11938	8.45729	HC4	T20			10/10				Bacteria	(superkingdom):	1	Proteobacteria	(phylum):	1	Gammaproteobacteria	(class):	1	Xanthomonadales	(order):	1	Rhodanobacteraceae	(family):	1	Rhodanobacter	(genus):	0.88
163	11928	61.3948	HC4	T20			5/9
164	11796	1.41889	HC4	T20			12/13				Bacteria	(superkingdom):	1	Proteobacteria	(phylum):	0.94	Betaproteobacteria	(class):	0.6	Nitrosomonadales	(order):	0.51	Nitrosomonadaceae	(family):	0.51	Nitrosomonas	(genus):	0.51
165	11672	1.75756	HC4	T20			10/11				Bacteria	(superkingdom):	1	Proteobacteria	(phylum):	1	Betaproteobacteria	(class):	1	Nitrosomonadales	(order):	1	Nitrosomonadaceae	(family):	1	Nitrosomonas	(genus):	1
166	11639	1.29465	HC4	T20			14/14				Bacteria	(superkingdom):	1	Proteobacteria	(phylum):	1	Betaproteobacteria	(class):	0.92	Nitrosomonadales	(order):	0.92	Nitrosomonadaceae	(family):	0.92	Nitrosomonas	(genus):	0.92
168	11611	7.85301	HC4	T20			6/6				Bacteria	(superkingdom):	1	Proteobacteria	(phylum):	0.97	Gammaproteobacteria	(class):	0.97	Xanthomonadales	(order):	0.97	Rhodanobacteraceae	(family):	0.97	Rhodanobacter	(genus):	0.97	unclassified	Rhodanobacter	(no	rank):	0.63
169	11585	63.2798	HC4	T20			12/16				Bacteria	(superkingdom):	1	Proteobacteria	(phylum):	0.86	Gammaproteobacteria	(class):	0.77	unclassified	Gammaproteobacteria	(no	rank):	0.68	Gammaproteobacteria	bacterium	(species):	0.68
170	11519	1.39545	HC4	T20			13/13				Bacteria	(superkingdom):	1	Proteobacteria	(phylum):	1	Betaproteobacteria	(class):	0.87	Nitrosomonadales	(order):	0.83	Nitrosomonadaceae	(family):	0.83	Nitrosomonas	(genus):	0.83
171	11483	6.73063	HC4	T20			14/14				Bacteria	(superkingdom):	1	Proteobacteria	(phylum):	0.94	Gammaproteobacteria	(class):	0.92	Xanthomonadales	(order):	0.92	Rhodanobacteraceae	(family):	0.92	Rhodanobacter	(genus):	0.92
173	11364	8.10919	HC4	T20			13/13				Bacteria	(superkingdom):	1	Proteobacteria	(phylum):	0.89	Gammaproteobacteria	(class):	0.89	Xanthomonadales	(order):	0.89	Rhodanobacteraceae	(family):	0.89	Rhodanobacter	(genus):	0.89
175	11293	1.76464	HC4	T20			15/15				Bacteria	(superkingdom):	1	Proteobacteria	(phylum):	1	Betaproteobacteria	(class):	1	Nitrosomonadales	(order):	1	Nitrosomonadaceae	(family):	1	Nitrosomonas	(genus):	1
176	11271	15.4918	HC4	T20			18/19				Bacteria	(superkingdom):	1	Proteobacteria	(phylum):	1	Gammaproteobacteria	(class):	0.97	Xanthomonadales	(order):	0.97	Rhodanobacteraceae	(family):	0.96	Rhodanobacter	(genus):	0.94	unclassified	Rhodanobacter	(no	rank):	0.73
177	11264	11.0728	HC4	T20			10/14				Bacteria	(superkingdom):	0.89	Proteobacteria	(phylum):	0.89	Gammaproteobacteria	(class):	0.89	Xanthomonadales	(order):	0.89	Rhodanobacteraceae	(family):	0.86	Rhodanobacter	(genus):	0.79	unclassified	Rhodanobacter	(no	rank):	0.59
17	39658	66.8045	HC4	T20			18/42				Bacteria	(superkingdom):	0.85	Proteobacteria	(phylum):	0.59
181	11090	1.81684	HC4	T20			10/11				Bacteria	(superkingdom):	1	Proteobacteria	(phylum):	0.95	Betaproteobacteria	(class):	0.85	Nitrosomonadales	(order):	0.75	Nitrosomonadaceae	(family):	0.75	Nitrosomonas	(genus):	0.75
184	10966	10.73	HC4	T20			5/5				Bacteria	(superkingdom):	1	Proteobacteria	(phylum):	1	Gammaproteobacteria	(class):	1	Xanthomonadales	(order):	1	Rhodanobacteraceae	(family):	1	Rhodanobacter	(genus):	1
185	10960	5.56162	HC4	T20			12/12				Bacteria	(superkingdom):	1	Proteobacteria	(phylum):	0.91	Gammaproteobacteria	(class):	0.91	Xanthomonadales	(order):	0.91	Rhodanobacteraceae	(family):	0.91	Rhodanobacter	(genus):	0.91
186	10957	0.853278	HC4	T20			14/14				Bacteria	(superkingdom):	1	Proteobacteria	(phylum):	0.97
187	10945	1.86827	HC4	T20			9/10				Bacteria	(superkingdom):	1	Proteobacteria	(phylum):	1	Betaproteobacteria	(class):	1	Nitrosomonadales	(order):	1	Nitrosomonadaceae	(family):	0.59
18	38040	1.4997	HC4	T20			33/34				Bacteria	(superkingdom):	1	Proteobacteria	(phylum):	0.8	Betaproteobacteria	(class):	0.53	Nitrosomonadales	(order):	0.52	Nitrosomonadaceae	(family):	0.52	Nitrosomonas	(genus):	0.52
190	10888	4.7596	HC4	T20			14/14				Bacteria	(superkingdom):	0.98	Proteobacteria	(phylum):	0.91	Gammaproteobacteria	(class):	0.91	Xanthomonadales	(order):	0.91	Rhodanobacteraceae	(family):	0.89	Rhodanobacter	(genus):	0.89
191	10877	8.36874	HC4	T20			10/10				Bacteria	(superkingdom):	1	Proteobacteria	(phylum):	0.8	Gammaproteobacteria	(class):	0.77	Xanthomonadales	(order):	0.77	Rhodanobacteraceae	(family):	0.77	Rhodanobacter	(genus):	0.77
194	10820	4.70083	HC4	T20			12/12				Bacteria	(superkingdom):	1	Proteobacteria	(phylum):	1	Gammaproteobacteria	(class):	1	Xanthomonadales	(order):	1	Rhodanobacteraceae	(family):	1	Rhodanobacter	(genus):	1
196	10665	7.91744	HC4	T20			12/12				Bacteria	(superkingdom):	1	Proteobacteria	(phylum):	1	Gammaproteobacteria	(class):	1	Xanthomonadales	(order):	1	Rhodanobacteraceae	(family):	1	Rhodanobacter	(genus):	1
198	10596	6.49919	HC4	T20			15/15				Bacteria	(superkingdom):	1	Proteobacteria	(phylum):	0.73	Gammaproteobacteria	(class):	0.73	Xanthomonadales	(order):	0.73	Rhodanobacteraceae	(family):	0.73	Rhodanobacter	(genus):	0.52
199	10574	1.38365	HC4	T20			7/7				Bacteria	(superkingdom):	1	Proteobacteria	(phylum):	1	Betaproteobacteria	(class):	1	Nitrosomonadales	(order):	1	Nitrosomonadaceae	(family):	1	Nitrosomonas	(genus):	1
1	95789	1.50801	HC4	T20			87/89				Bacteria	(superkingdom):	1	Proteobacteria	(phylum):	0.98	Betaproteobacteria	(class):	0.95	Nitrosomonadales	(order):	0.94	Nitrosomonadaceae	(family):	0.94	Nitrosomonas	(genus):	0.94
201	10471	64.1971	HC4	T20			8/20				Bacteria	(superkingdom):	1
203	10394	3.46187	HC4	T20			9/9				Bacteria	(superkingdom):	1	Proteobacteria	(phylum):	0.9	Gammaproteobacteria	(class):	0.9	Xanthomonadales	(order):	0.9	Rhodanobacteraceae	(family):	0.9	Rhodanobacter	(genus):	0.9
205	10393	7.30177	HC4	T20			11/11				Bacteria	(superkingdom):	1	Proteobacteria	(phylum):	0.92	Gammaproteobacteria	(class):	0.92	Xanthomonadales	(order):	0.92	Rhodanobacteraceae	(family):	0.92	Rhodanobacter	(genus):	0.92
208	10287	12.6673	HC4	T20			7/7				Bacteria	(superkingdom):	1	Proteobacteria	(phylum):	1	Gammaproteobacteria	(class):	1	Xanthomonadales	(order):	1	Rhodanobacteraceae	(family):	1	Rhodanobacter	(genus):	1	unclassified	Rhodanobacter	(no	rank):	0.97	Rhodanobacter	sp.	Root627	(species):	0.97
20	35362	14.6925	HC4	T20			28/28				Bacteria	(superkingdom):	1	Proteobacteria	(phylum):	0.99	Gammaproteobacteria	(class):	0.99	Xanthomonadales	(order):	0.99	Rhodanobacteraceae	(family):	0.99	Rhodanobacter	(genus):	0.99	unclassified	Rhodanobacter	(no	rank):	0.85	Rhodanobacter	sp.	Root627	(species):	0.85
211	10185	7.49065	HC4	T20			7/7				Bacteria	(superkingdom):	1	Proteobacteria	(phylum):	1	Gammaproteobacteria	(class):	1	Xanthomonadales	(order):	1	Rhodanobacteraceae	(family):	1	Rhodanobacter	(genus):	1
212	10172	1.47785	HC4	T20			8/8				Bacteria	(superkingdom):	1	Proteobacteria	(phylum):	1	Betaproteobacteria	(class):	1	Nitrosomonadales	(order):	0.76	Nitrosomonadaceae	(family):	0.76	Nitrosomonas	(genus):	0.76
213	10169	1.40848	HC4	T20			10/11				Bacteria	(superkingdom):	1	Proteobacteria	(phylum):	1	Betaproteobacteria	(class):	0.81	Nitrosomonadales	(order):	0.81	Nitrosomonadaceae	(family):	0.78	Nitrosomonas	(genus):	0.78
214	10147	4.65439	HC4	T20			11/12				Bacteria	(superkingdom):	1	Proteobacteria	(phylum):	0.94	Gammaproteobacteria	(class):	0.94	Xanthomonadales	(order):	0.94	Rhodanobacteraceae	(family):	0.94	Rhodanobacter	(genus):	0.94
215	10091	1.59725	HC4	T20			9/9				Bacteria	(superkingdom):	1	Proteobacteria	(phylum):	1	Betaproteobacteria	(class):	1	Nitrosomonadales	(order):	1	Nitrosomonadaceae	(family):	1	Nitrosomonas	(genus):	1
217	10027	8.29444	HC4	T20			5/5				Bacteria	(superkingdom):	1	Proteobacteria	(phylum):	1	Gammaproteobacteria	(class):	1	Xanthomonadales	(order):	1	Rhodanobacteraceae	(family):	1	Rhodanobacter	(genus):	1
21	34882	1.372	HC4	T20			35/36				Bacteria	(superkingdom):	1	Proteobacteria	(phylum):	1	Betaproteobacteria	(class):	0.91	Nitrosomonadales	(order):	0.9	Nitrosomonadaceae	(family):	0.9	Nitrosomonas	(genus):	0.9
22	34767	1.45947	HC4	T20			32/33				Bacteria	(superkingdom):	1	Proteobacteria	(phylum):	0.93	Betaproteobacteria	(class):	0.52	Nitrosomonadales	(order):	0.5	Nitrosomonadaceae	(family):	0.5
23	34218	1.41718	HC4	T20			27/31				Bacteria	(superkingdom):	1	Proteobacteria	(phylum):	0.98	Betaproteobacteria	(class):	0.89	Nitrosomonadales	(order):	0.89	Nitrosomonadaceae	(family):	0.89	Nitrosomonas	(genus):	0.88
25	33969	8.82864	HC4	T20			23/23				Bacteria	(superkingdom):	0.93	Proteobacteria	(phylum):	0.66	Gammaproteobacteria	(class):	0.63	Xanthomonadales	(order):	0.63	Rhodanobacteraceae	(family):	0.63	Rhodanobacter	(genus):	0.56
26	32994	1.47181	HC4	T20			28/28				Bacteria	(superkingdom):	1	Proteobacteria	(phylum):	1	Betaproteobacteria	(class):	0.95	Nitrosomonadales	(order):	0.95	Nitrosomonadaceae	(family):	0.95	Nitrosomonas	(genus):	0.93
27	32789	66.2403	HC4	T20			2/29
28	30865	67.3243	HC4	T20			21/51				Bacteria	(superkingdom):	0.98	Proteobacteria	(phylum):	0.88	Gammaproteobacteria	(class):	0.68
30	28287	1.6739	HC4	T20			27/27				Bacteria	(superkingdom):	1	Proteobacteria	(phylum):	0.98	Betaproteobacteria	(class):	0.95	Nitrosomonadales	(order):	0.95	Nitrosomonadaceae	(family):	0.95	Nitrosomonas	(genus):	0.95
31	28162	1.60196	HC4	T20			23/23				Bacteria	(superkingdom):	1	Proteobacteria	(phylum):	1	Betaproteobacteria	(class):	1	Nitrosomonadales	(order):	0.9	Nitrosomonadaceae	(family):	0.9	Nitrosomonas	(genus):	0.9
32	27799	1.65351	HC4	T20			25/33				Bacteria	(superkingdom):	0.92	Proteobacteria	(phylum):	0.91	Betaproteobacteria	(class):	0.69	Nitrosomonadales	(order):	0.6	Nitrosomonadaceae	(family):	0.6	Nitrosomonas	(genus):	0.6
33	27737	1.28555	HC4	T20			28/28				Bacteria	(superkingdom):	0.98	Proteobacteria	(phylum):	0.92	Betaproteobacteria	(class):	0.91	Nitrosomonadales	(order):	0.81	Nitrosomonadaceae	(family):	0.7	Nitrosomonas	(genus):	0.7
34	26832	1.6534	HC4	T20			24/24				Bacteria	(superkingdom):	1	Proteobacteria	(phylum):	1	Betaproteobacteria	(class):	1	Nitrosomonadales	(order):	1	Nitrosomonadaceae	(family):	1	Nitrosomonas	(genus):	0.96
35	26652	12.9485	HC4	T20			25/26				Bacteria	(superkingdom):	1	Proteobacteria	(phylum):	0.86	Gammaproteobacteria	(class):	0.8	Xanthomonadales	(order):	0.8	Rhodanobacteraceae	(family):	0.78	Rhodanobacter	(genus):	0.64
36	26390	1.6749	HC4	T20			26/28				Bacteria	(superkingdom):	1	Proteobacteria	(phylum):	0.98	Betaproteobacteria	(class):	0.97	Nitrosomonadales	(order):	0.97	Nitrosomonadaceae	(family):	0.97	Nitrosomonas	(genus):	0.97
37	26272	1.89287	HC4	T20			27/28				Bacteria	(superkingdom):	0.94	Proteobacteria	(phylum):	0.88	Betaproteobacteria	(class):	0.66	Nitrosomonadales	(order):	0.6	Nitrosomonadaceae	(family):	0.6	Nitrosomonas	(genus):	0.53
3	74978	1.63561	HC4	T20			69/71				Bacteria	(superkingdom):	1	Proteobacteria	(phylum):	1	Betaproteobacteria	(class):	0.96	Nitrosomonadales	(order):	0.95	Nitrosomonadaceae	(family):	0.95	Nitrosomonas	(genus):	0.94
40	25125	1.61981	HC4	T20			24/24				Bacteria	(superkingdom):	0.98	Proteobacteria	(phylum):	0.96	Betaproteobacteria	(class):	0.78	Nitrosomonadales	(order):	0.78	Nitrosomonadaceae	(family):	0.74	Nitrosomonas	(genus):	0.72
41	25120	1.39299	HC4	T20			26/26				Bacteria	(superkingdom):	1	Proteobacteria	(phylum):	1	Betaproteobacteria	(class):	1	Nitrosomonadales	(order):	1	Nitrosomonadaceae	(family):	1	Nitrosomonas	(genus):	1
42	24938	9.61952	HC4	T20			17/17				Bacteria	(superkingdom):	1	Proteobacteria	(phylum):	0.9	Gammaproteobacteria	(class):	0.84	Xanthomonadales	(order):	0.84	Rhodanobacteraceae	(family):	0.66	Rhodanobacter	(genus):	0.66
43	24793	68.5506	HC4	T20			16/37				Bacteria	(superkingdom):	0.78	Proteobacteria	(phylum):	0.68
44	24361	1.40125	HC4	T20			24/25				Bacteria	(superkingdom):	1	Proteobacteria	(phylum):	1	Betaproteobacteria	(class):	1	Nitrosomonadales	(order):	1	Nitrosomonadaceae	(family):	1	Nitrosomonas	(genus):	1
45	23930	56.6682	HC4	T20			21/40
47	23769	1.28031	HC4	T20			27/27				Bacteria	(superkingdom):	1	Proteobacteria	(phylum):	1	Betaproteobacteria	(class):	1	Nitrosomonadales	(order):	1	Nitrosomonadaceae	(family):	1	Nitrosomonas	(genus):	0.97
48	23698	1.4203	HC4	T20			26/26				Bacteria	(superkingdom):	0.99	Proteobacteria	(phylum):	0.99	Betaproteobacteria	(class):	0.99	Nitrosomonadales	(order):	0.99	Nitrosomonadaceae	(family):	0.99	Nitrosomonas	(genus):	0.99
49	23683	1.50004	HC4	T20			25/26				Bacteria	(superkingdom):	0.94	Proteobacteria	(phylum):	0.93	Betaproteobacteria	(class):	0.8	Nitrosomonadales	(order):	0.8	Nitrosomonadaceae	(family):	0.65	Nitrosomonas	(genus):	0.65
4	71031	68.9741	HC4	T20			32/83				Bacteria	(superkingdom):	0.91	Proteobacteria	(phylum):	0.84	Gammaproteobacteria	(class):	0.67
50	22683	10.0605	HC4	T20			20/22				Bacteria	(superkingdom):	1	Proteobacteria	(phylum):	0.97	Gammaproteobacteria	(class):	0.97	Xanthomonadales	(order):	0.97	Rhodanobacteraceae	(family):	0.97	Rhodanobacter	(genus):	0.93
52	22535	1.43542	HC4	T20			19/20				Bacteria	(superkingdom):	1	Proteobacteria	(phylum):	0.85	Betaproteobacteria	(class):	0.85	Nitrosomonadales	(order):	0.85	Nitrosomonadaceae	(family):	0.85	Nitrosomonas	(genus):	0.85
53	22395	1.34228	HC4	T20			15/16				Bacteria	(superkingdom):	1	Proteobacteria	(phylum):	1	Betaproteobacteria	(class):	1	Nitrosomonadales	(order):	0.94	Nitrosomonadaceae	(family):	0.94	Nitrosomonas	(genus):	0.89
54	22390	10.8649	HC4	T20			14/15				Bacteria	(superkingdom):	1	Proteobacteria	(phylum):	1	Gammaproteobacteria	(class):	1	Xanthomonadales	(order):	1	Rhodanobacteraceae	(family):	1	Rhodanobacter	(genus):	1	unclassified	Rhodanobacter	(no	rank):	0.88
55	22370	64.0223	HC4	T20			22/39				Bacteria	(superkingdom):	0.93	Proteobacteria	(phylum):	0.76	Gammaproteobacteria	(class):	0.57
56	22244	1.49487	HC4	T20			21/22				Bacteria	(superkingdom):	1	Proteobacteria	(phylum):	1	Betaproteobacteria	(class):	0.99	Nitrosomonadales	(order):	0.99	Nitrosomonadaceae	(family):	0.99	Nitrosomonas	(genus):	0.99
58	21044	1.59674	HC4	T20			21/21				Bacteria	(superkingdom):	1	Proteobacteria	(phylum):	1	Betaproteobacteria	(class):	0.96	Nitrosomonadales	(order):	0.93	Nitrosomonadaceae	(family):	0.93	Nitrosomonas	(genus):	0.93
59	20887	1.56445	HC4	T20			24/24				Bacteria	(superkingdom):	0.98	Proteobacteria	(phylum):	0.93	Betaproteobacteria	(class):	0.93	Nitrosomonadales	(order):	0.87	Nitrosomonadaceae	(family):	0.87	Nitrosomonas	(genus):	0.87
5	64243	1.70104	HC4	T20			64/67				Bacteria	(superkingdom):	1	Proteobacteria	(phylum):	0.97	Betaproteobacteria	(class):	0.86	Nitrosomonadales	(order):	0.82	Nitrosomonadaceae	(family):	0.71	Nitrosomonas	(genus):	0.66
60	20822	1.45393	HC4	T20			21/21				Bacteria	(superkingdom):	1	Proteobacteria	(phylum):	1	Betaproteobacteria	(class):	0.86	Nitrosomonadales	(order):	0.85	Nitrosomonadaceae	(family):	0.78	Nitrosomonas	(genus):	0.78
61	20815	9.66584	HC4	T20			38/39				Bacteria	(superkingdom):	1	Proteobacteria	(phylum):	1	Gammaproteobacteria	(class):	0.96	Xanthomonadales	(order):	0.96	Rhodanobacteraceae	(family):	0.96	Rhodanobacter	(genus):	0.96	unclassified	Rhodanobacter	(no	rank):	0.53
62	20776	1.38859	HC4	T20			18/20				Bacteria	(superkingdom):	1	Proteobacteria	(phylum):	1	Betaproteobacteria	(class):	1	Nitrosomonadales	(order):	0.93	Nitrosomonadaceae	(family):	0.93	Nitrosomonas	(genus):	0.93
63	20723	1.50728	HC4	T20			14/15				Bacteria	(superkingdom):	1	Proteobacteria	(phylum):	1	Betaproteobacteria	(class):	1	Nitrosomonadales	(order):	1	Nitrosomonadaceae	(family):	1	Nitrosomonas	(genus):	0.93
64	20714	9.30101	HC4	T20			16/16				Bacteria	(superkingdom):	1	Proteobacteria	(phylum):	1	Gammaproteobacteria	(class):	1	Xanthomonadales	(order):	1	Rhodanobacteraceae	(family):	1	Rhodanobacter	(genus):	1
65	20529	1.51505	HC4	T20			19/19				Bacteria	(superkingdom):	1	Proteobacteria	(phylum):	1	Betaproteobacteria	(class):	0.88	Nitrosomonadales	(order):	0.88	Nitrosomonadaceae	(family):	0.88	Nitrosomonas	(genus):	0.88
66	19903	7.92511	HC4	T20			23/23				Bacteria	(superkingdom):	0.99	Proteobacteria	(phylum):	0.89	Gammaproteobacteria	(class):	0.89	Xanthomonadales	(order):	0.89	Rhodanobacteraceae	(family):	0.89	Rhodanobacter	(genus):	0.89
69	19748	1.51929	HC4	T20			20/20				Bacteria	(superkingdom):	1	Proteobacteria	(phylum):	0.99	Betaproteobacteria	(class):	0.98	Nitrosomonadales	(order):	0.98	Nitrosomonadaceae	(family):	0.98	Nitrosomonas	(genus):	0.98
6	60209	8.20544	HC4	T20			55/55				Bacteria	(superkingdom):	1	Proteobacteria	(phylum):	0.97	Gammaproteobacteria	(class):	0.97	Xanthomonadales	(order):	0.97	Rhodanobacteraceae	(family):	0.97	Rhodanobacter	(genus):	0.94
70	19736	1.46463	HC4	T20			15/19				Bacteria	(superkingdom):	1	Proteobacteria	(phylum):	0.97	Betaproteobacteria	(class):	0.8	Nitrosomonadales	(order):	0.8	Nitrosomonadaceae	(family):	0.8	Nitrosomonas	(genus):	0.8
71	19612	1.24527	HC4	T20			21/21				Bacteria	(superkingdom):	1	Proteobacteria	(phylum):	0.93	Betaproteobacteria	(class):	0.91	Nitrosomonadales	(order):	0.91	Nitrosomonadaceae	(family):	0.55	Nitrosomonas	(genus):	0.55
72	19597	1.74592	HC4	T20			27/29				Bacteria	(superkingdom):	1	Proteobacteria	(phylum):	0.83	Betaproteobacteria	(class):	0.71	Nitrosomonadales	(order):	0.66	Nitrosomonadaceae	(family):	0.66	Nitrosomonas	(genus):	0.65
73	19525	1.94025	HC4	T20			34/34				Bacteria	(superkingdom):	0.9	Proteobacteria	(phylum):	0.82	Betaproteobacteria	(class):	0.73	Nitrosomonadales	(order):	0.73	Nitrosomonadaceae	(family):	0.71	Nitrosomonas	(genus):	0.71
74	19187	1.25813	HC4	T20			24/24				Bacteria	(superkingdom):	1	Proteobacteria	(phylum):	0.98	Betaproteobacteria	(class):	0.85	Nitrosomonadales	(order):	0.82	Nitrosomonadaceae	(family):	0.82	Nitrosomonas	(genus):	0.8
75	19111	1.66619	HC4	T20			16/17				Bacteria	(superkingdom):	0.95	Proteobacteria	(phylum):	0.85	Gammaproteobacteria	(class):	0.53	Cellvibrionales	(order):	0.53	Cellvibrionaceae	(family):	0.53	Cellvibrio	(genus):	0.53	Cellvibrio	japonicus	(species):	0.53
76	18774	1.61388	HC4	T20			22/23				Bacteria	(superkingdom):	1	Proteobacteria	(phylum):	0.92	Betaproteobacteria	(class):	0.69	Nitrosomonadales	(order):	0.58
77	18742	1.39812	HC4	T20			19/20				Bacteria	(superkingdom):	1	Proteobacteria	(phylum):	0.97	Betaproteobacteria	(class):	0.95	Nitrosomonadales	(order):	0.93	Nitrosomonadaceae	(family):	0.93	Nitrosomonas	(genus):	0.84
78	18559	1.35607	HC4	T20			20/20				Bacteria	(superkingdom):	1	Proteobacteria	(phylum):	0.91	Betaproteobacteria	(class):	0.73	Nitrosomonadales	(order):	0.73	Nitrosomonadaceae	(family):	0.73	Nitrosomonas	(genus):	0.73
79	18550	1.61602	HC4	T20			17/17				Bacteria	(superkingdom):	1	Proteobacteria	(phylum):	1	Betaproteobacteria	(class):	0.88	Nitrosomonadales	(order):	0.75	Nitrosomonadaceae	(family):	0.71	Nitrosomonas	(genus):	0.71
7	59066	1.46577	HC4	T20			59/60				Bacteria	(superkingdom):	0.98	Proteobacteria	(phylum):	0.98	Betaproteobacteria	(class):	0.92	Nitrosomonadales	(order):	0.92	Nitrosomonadaceae	(family):	0.92	Nitrosomonas	(genus):	0.92
80	18546	1.32358	HC4	T20			22/22				Bacteria	(superkingdom):	1	Proteobacteria	(phylum):	0.9	Betaproteobacteria	(class):	0.86	Nitrosomonadales	(order):	0.86	Nitrosomonadaceae	(family):	0.86	Nitrosomonas	(genus):	0.86
82	18232	1.73908	HC4	T20			20/20				Bacteria	(superkingdom):	1	Proteobacteria	(phylum):	1	Betaproteobacteria	(class):	0.9	Nitrosomonadales	(order):	0.9	Nitrosomonadaceae	(family):	0.9	Nitrosomonas	(genus):	0.9
83	18169	1.54124	HC4	T20			15/15				Bacteria	(superkingdom):	1	Proteobacteria	(phylum):	1	Betaproteobacteria	(class):	0.97	Nitrosomonadales	(order):	0.93	Nitrosomonadaceae	(family):	0.93	Nitrosomonas	(genus):	0.93
85	18077	1.3229	HC4	T20			19/20				Bacteria	(superkingdom):	1	Proteobacteria	(phylum):	0.93	Betaproteobacteria	(class):	0.87	Nitrosomonadales	(order):	0.87	Nitrosomonadaceae	(family):	0.87	Nitrosomonas	(genus):	0.87
87	17728	1.74144	HC4	T20			14/15				Bacteria	(superkingdom):	1	Proteobacteria	(phylum):	0.94	Betaproteobacteria	(class):	0.79	Nitrosomonadales	(order):	0.79	Nitrosomonadaceae	(family):	0.79	Nitrosomonas	(genus):	0.63
88	17676	1.29221	HC4	T20			18/18				Bacteria	(superkingdom):	1	Proteobacteria	(phylum):	0.92	Betaproteobacteria	(class):	0.75	Nitrosomonadales	(order):	0.72
89	17645	1.36631	HC4	T20			18/18				Bacteria	(superkingdom):	1	Proteobacteria	(phylum):	1	Betaproteobacteria	(class):	1	Nitrosomonadales	(order):	1	Nitrosomonadaceae	(family):	1	Nitrosomonas	(genus):	1
90	17519	12.7946	HC4	T20			11/12				Bacteria	(superkingdom):	1	Proteobacteria	(phylum):	0.96	Gammaproteobacteria	(class):	0.96	Xanthomonadales	(order):	0.96	Rhodanobacteraceae	(family):	0.96	Rhodanobacter	(genus):	0.96	unclassified	Rhodanobacter	(no	rank):	0.6	Rhodanobacter	sp.	Root627	(species):	0.52
92	17308	10.7005	HC4	T20			19/19				Bacteria	(superkingdom):	1	Proteobacteria	(phylum):	0.5	Gammaproteobacteria	(class):	0.5	Xanthomonadales	(order):	0.5	Rhodanobacteraceae	(family):	0.5	Rhodanobacter	(genus):	0.5
93	17271	1.53896	HC4	T20			13/15				Bacteria	(superkingdom):	1	Proteobacteria	(phylum):	1	Betaproteobacteria	(class):	0.85	Nitrosomonadales	(order):	0.85	Nitrosomonadaceae	(family):	0.85	Nitrosomonas	(genus):	0.85
94	17093	1.38394	HC4	T20			12/12				Bacteria	(superkingdom):	1	Proteobacteria	(phylum):	1	Betaproteobacteria	(class):	1	Nitrosomonadales	(order):	1	Nitrosomonadaceae	(family):	1	Nitrosomonas	(genus):	1
95	17029	1.79085	HC4	T20			12/14				Bacteria	(superkingdom):	1	Proteobacteria	(phylum):	1	Betaproteobacteria	(class):	1	Nitrosomonadales	(order):	1	Nitrosomonadaceae	(family):	1	Nitrosomonas	(genus):	1
96	16906	1.35026	HC4	T20			17/17				Bacteria	(superkingdom):	1	Proteobacteria	(phylum):	0.93	Betaproteobacteria	(class):	0.9	Nitrosomonadales	(order):	0.9	Nitrosomonadaceae	(family):	0.9	Nitrosomonas	(genus):	0.9
97	16840	1.55113	HC4	T20			15/16				Bacteria	(superkingdom):	1	Proteobacteria	(phylum):	1	Betaproteobacteria	(class):	1	Nitrosomonadales	(order):	1	Nitrosomonadaceae	(family):	1	Nitrosomonas	(genus):	1
98	16803	1.54126	HC4	T20			20/21				Bacteria	(superkingdom):	1	Proteobacteria	(phylum):	1	Betaproteobacteria	(class):	1	Nitrosomonadales	(order):	1	Nitrosomonadaceae	(family):	1	Nitrosomonas	(genus):	1
9	58699	1.52377	HC4	T20			54/55				Bacteria	(superkingdom):	1	Proteobacteria	(phylum):	0.98	Betaproteobacteria	(class):	0.96	Nitrosomonadales	(order):	0.95	Nitrosomonadaceae	(family):	0.95	Nitrosomonas	(genus):	0.95
145	11609	37.6129	HC4	T24			12/16				Bacteria	(superkingdom):	1	Proteobacteria	(phylum):	0.86	Gammaproteobacteria	(class):	0.77	unclassified	Gammaproteobacteria	(no	rank):	0.68	Gammaproteobacteria	bacterium	(species):	0.68
161	10466	37.8492	HC4	T24			8/20				Bacteria	(superkingdom):	1
1	74842	39.085	HC4	T24			17/66				Bacteria	(superkingdom):	0.9
25	30791	39.7313	HC4	T24			21/51				Bacteria	(superkingdom):	0.98	Proteobacteria	(phylum):	0.88	Gammaproteobacteria	(class):	0.68
3	71013	40.4033	HC4	T24			32/83				Bacteria	(superkingdom):	0.91	Proteobacteria	(phylum):	0.84	Gammaproteobacteria	(class):	0.67
40	24776	39.3601	HC4	T24			16/37				Bacteria	(superkingdom):	0.78	Proteobacteria	(phylum):	0.68
50	21354	36.304	HC4	T24			21/39				Bacteria	(superkingdom):	0.9	Proteobacteria	(phylum):	0.67
8	54107	39.4634	HC4	T24			8/47				Bacteria	(superkingdom):	1	Proteobacteria	(phylum):	1	Gammaproteobacteria	(class):	1	Oceanospirillales	(order):	0.51	Hahellaceae	(family):	0.51	Hahella	(genus):	0.51
1	23894	10.9672	HC4	T3			21/40
2	14447	12.6223	HC4	T3			7/25
3	12051	11.0072	HC4	T3			5/9
2	23899	3.4401	HC4	T4			21/40
3	11924	3.67	HC4	T4			5/9
4	10403	4.00749	HC4	T4			7/16
100	13131	2.57259	HC4	T10			9/9				Bacteria	(superkingdom):	1	Proteobacteria	(phylum):	1	Betaproteobacteria	(class):	0.83	Nitrosomonadales	(order):	0.83	Nitrosomonadaceae	(family):	0.83	Nitrosomonas	(genus):	0.83
101	13094	0.412586	HC4	T10			13/15				Bacteria	(superkingdom):	1	Proteobacteria	(phylum):	1	Betaproteobacteria	(class):	0.87	Burkholderiales	(order):	0.87	Alcaligenaceae	(family):	0.63
102	13069	2.79269	HC4	T10			11/11				Bacteria	(superkingdom):	0.99	Proteobacteria	(phylum):	0.92	Betaproteobacteria	(class):	0.86	Nitrosomonadales	(order):	0.86	Nitrosomonadaceae	(family):	0.86	Nitrosomonas	(genus):	0.86
106	12778	2.88625	HC4	T10			17/17				Bacteria	(superkingdom):	1	Proteobacteria	(phylum):	0.98	Betaproteobacteria	(class):	0.94	Nitrosomonadales	(order):	0.91	Nitrosomonadaceae	(family):	0.91	Nitrosomonas	(genus):	0.91
10	64148	2.88546	HC4	T10			55/55				Bacteria	(superkingdom):	1	Proteobacteria	(phylum):	0.95	Betaproteobacteria	(class):	0.85	Nitrosomonadales	(order):	0.75	Nitrosomonadaceae	(family):	0.75	Nitrosomonas	(genus):	0.75
120	11797	2.58355	HC4	T10			10/10				Bacteria	(superkingdom):	1	Proteobacteria	(phylum):	0.94	Betaproteobacteria	(class):	0.94	Nitrosomonadales	(order):	0.94	Nitrosomonadaceae	(family):	0.94	Nitrosomonas	(genus):	0.94
122	11721	2.88218	HC4	T10			12/12				Bacteria	(superkingdom):	1	Proteobacteria	(phylum):	0.92	Betaproteobacteria	(class):	0.85	Nitrosomonadales	(order):	0.85	Nitrosomonadaceae	(family):	0.85	Nitrosomonas	(genus):	0.85
128	11528	2.98412	HC4	T10			12/12				Bacteria	(superkingdom):	1	Proteobacteria	(phylum):	1	Betaproteobacteria	(class):	0.88	Nitrosomonadales	(order):	0.84	Nitrosomonadaceae	(family):	0.84	Nitrosomonas	(genus):	0.84
129	11433	2.99558	HC4	T10			10/10				Bacteria	(superkingdom):	1	Proteobacteria	(phylum):	0.97	Betaproteobacteria	(class):	0.97	Nitrosomonadales	(order):	0.97	Nitrosomonadaceae	(family):	0.97	Nitrosomonas	(genus):	0.97
12	60867	2.98729	HC4	T10			52/53				Bacteria	(superkingdom):	1	Proteobacteria	(phylum):	0.98	Betaproteobacteria	(class):	0.96	Nitrosomonadales	(order):	0.96	Nitrosomonadaceae	(family):	0.96	Nitrosomonas	(genus):	0.96
130	11414	2.81908	HC4	T10			10/10				Bacteria	(superkingdom):	0.96	Proteobacteria	(phylum):	0.96	Betaproteobacteria	(class):	0.91	Nitrosomonadales	(order):	0.91	Nitrosomonadaceae	(family):	0.91	Nitrosomonas	(genus):	0.91
132	11360	0.332502	HC4	T10			9/9				Bacteria	(superkingdom):	1	Proteobacteria	(phylum):	0.95	Gammaproteobacteria	(class):	0.95	Xanthomonadales	(order):	0.95	Xanthomonadaceae	(family):	0.95	Stenotrophomonas	(genus):	0.95	Stenotrophomonas	daejeonensis	(species):	0.95
135	11289	3.6102	HC4	T10			15/16				Bacteria	(superkingdom):	1	Proteobacteria	(phylum):	0.97	Betaproteobacteria	(class):	0.92	Nitrosomonadales	(order):	0.89	Nitrosomonadaceae	(family):	0.89	Nitrosomonas	(genus):	0.89
138	10901	2.85586	HC4	T10			13/13				Bacteria	(superkingdom):	1	Proteobacteria	(phylum):	1	Betaproteobacteria	(class):	1	Nitrosomonadales	(order):	1	Nitrosomonadaceae	(family):	1	Nitrosomonas	(genus):	1
140	10797	0.362043	HC4	T10			9/11				Bacteria	(superkingdom):	1	Proteobacteria	(phylum):	0.86	Betaproteobacteria	(class):	0.71	Burkholderiales	(order):	0.71	Alcaligenaceae	(family):	0.53	Castellaniella	(genus):	0.53	Castellaniella	defragrans	(species):	0.53
141	10691	2.79563	HC4	T10			6/6				Bacteria	(superkingdom):	1	Proteobacteria	(phylum):	1	Betaproteobacteria	(class):	0.88	Nitrosomonadales	(order):	0.88	Nitrosomonadaceae	(family):	0.53	Nitrosomonas	(genus):	0.53
142	10691	2.64426	HC4	T10			9/9				Bacteria	(superkingdom):	1	Proteobacteria	(phylum):	1	Betaproteobacteria	(class):	1	Nitrosomonadales	(order):	0.9	Nitrosomonadaceae	(family):	0.76	Nitrosomonas	(genus):	0.76
14	60247	2.71916	HC4	T10			59/61				Bacteria	(superkingdom):	1	Proteobacteria	(phylum):	0.94	Betaproteobacteria	(class):	0.77	Nitrosomonadales	(order):	0.75	Nitrosomonadaceae	(family):	0.75	Nitrosomonas	(genus):	0.75
151	10228	0.321354	HC4	T10			10/12				Bacteria	(superkingdom):	0.89	Proteobacteria	(phylum):	0.89	Betaproteobacteria	(class):	0.89	Burkholderiales	(order):	0.89	Alcaligenaceae	(family):	0.81
15	58132	2.9063	HC4	T10			52/52				Bacteria	(superkingdom):	1	Proteobacteria	(phylum):	0.99	Betaproteobacteria	(class):	0.93	Nitrosomonadales	(order):	0.93	Nitrosomonadaceae	(family):	0.93	Nitrosomonas	(genus):	0.85
16	57115	2.80889	HC4	T10			57/57				Bacteria	(superkingdom):	1	Proteobacteria	(phylum):	0.99	Betaproteobacteria	(class):	0.99	Nitrosomonadales	(order):	0.95	Nitrosomonadaceae	(family):	0.95	Nitrosomonas	(genus):	0.95
17	54132	3.16363	HC4	T10			53/55				Bacteria	(superkingdom):	1	Proteobacteria	(phylum):	1	Betaproteobacteria	(class):	0.95	Nitrosomonadales	(order):	0.94	Nitrosomonadaceae	(family):	0.94	Nitrosomonas	(genus):	0.92
18	53535	3.02376	HC4	T10			53/56				Bacteria	(superkingdom):	1	Proteobacteria	(phylum):	0.99	Betaproteobacteria	(class):	0.89	Nitrosomonadales	(order):	0.83	Nitrosomonadaceae	(family):	0.82	Nitrosomonas	(genus):	0.82
19	52845	3.05338	HC4	T10			56/57				Bacteria	(superkingdom):	1	Proteobacteria	(phylum):	0.99	Betaproteobacteria	(class):	0.87	Nitrosomonadales	(order):	0.77	Nitrosomonadaceae	(family):	0.77	Nitrosomonas	(genus):	0.77
1	189914	2.979	HC4	T10			160/167				Bacteria	(superkingdom):	1	Proteobacteria	(phylum):	0.92	Betaproteobacteria	(class):	0.79	Nitrosomonadales	(order):	0.7	Nitrosomonadaceae	(family):	0.7	Nitrosomonas	(genus):	0.69
20	49254	2.85167	HC4	T10			50/52				Bacteria	(superkingdom):	0.96	Proteobacteria	(phylum):	0.91	Betaproteobacteria	(class):	0.79	Nitrosomonadales	(order):	0.76	Nitrosomonadaceae	(family):	0.69	Nitrosomonas	(genus):	0.66
21	44658	2.85464	HC4	T10			35/36				Bacteria	(superkingdom):	1	Proteobacteria	(phylum):	0.97	Betaproteobacteria	(class):	0.97	Nitrosomonadales	(order):	0.93	Nitrosomonadaceae	(family):	0.93	Nitrosomonas	(genus):	0.93
22	43200	2.89936	HC4	T10			44/44				Bacteria	(superkingdom):	1	Proteobacteria	(phylum):	0.95
23	42651	2.99017	HC4	T10			36/44				Bacteria	(superkingdom):	0.97	Proteobacteria	(phylum):	0.92	Betaproteobacteria	(class):	0.85	Nitrosomonadales	(order):	0.83	Nitrosomonadaceae	(family):	0.83	Nitrosomonas	(genus):	0.83
24	42544	2.86098	HC4	T10			38/38				Bacteria	(superkingdom):	0.97	Proteobacteria	(phylum):	0.93	Betaproteobacteria	(class):	0.93	Nitrosomonadales	(order):	0.93	Nitrosomonadaceae	(family):	0.93	Nitrosomonas	(genus):	0.93
25	42335	2.98671	HC4	T10			39/41				Bacteria	(superkingdom):	1	Proteobacteria	(phylum):	0.94	Betaproteobacteria	(class):	0.88	Nitrosomonadales	(order):	0.88	Nitrosomonadaceae	(family):	0.88	Nitrosomonas	(genus):	0.88
26	40701	3.29943	HC4	T10			56/56				Bacteria	(superkingdom):	0.94	Proteobacteria	(phylum):	0.82	Betaproteobacteria	(class):	0.71	Nitrosomonadales	(order):	0.71	Nitrosomonadaceae	(family):	0.7	Nitrosomonas	(genus):	0.7
28	40086	3.35339	HC4	T10			37/39				Bacteria	(superkingdom):	1	Proteobacteria	(phylum):	0.94	Betaproteobacteria	(class):	0.82	Nitrosomonadales	(order):	0.78	Nitrosomonadaceae	(family):	0.59	Nitrosomonas	(genus):	0.52
29	39938	2.83831	HC4	T10			35/36				Bacteria	(superkingdom):	1	Proteobacteria	(phylum):	1	Betaproteobacteria	(class):	0.92	Nitrosomonadales	(order):	0.92	Nitrosomonadaceae	(family):	0.92	Nitrosomonas	(genus):	0.92
2	148120	2.88951	HC4	T10			133/136				Bacteria	(superkingdom):	1	Proteobacteria	(phylum):	0.98	Betaproteobacteria	(class):	0.94	Nitrosomonadales	(order):	0.93	Nitrosomonadaceae	(family):	0.93	Nitrosomonas	(genus):	0.91
30	38325	3.07485	HC4	T10			41/43				Bacteria	(superkingdom):	0.97	Proteobacteria	(phylum):	0.97	Betaproteobacteria	(class):	0.92	Nitrosomonadales	(order):	0.92	Nitrosomonadaceae	(family):	0.92	Nitrosomonas	(genus):	0.92
31	35278	2.97909	HC4	T10			33/36				Bacteria	(superkingdom):	1	Proteobacteria	(phylum):	0.94	Betaproteobacteria	(class):	0.87	Nitrosomonadales	(order):	0.87	Nitrosomonadaceae	(family):	0.87	Nitrosomonas	(genus):	0.87
32	35111	2.83724	HC4	T10			37/39				Bacteria	(superkingdom):	1	Proteobacteria	(phylum):	0.95	Betaproteobacteria	(class):	0.79	Nitrosomonadales	(order):	0.74	Nitrosomonadaceae	(family):	0.64	Nitrosomonas	(genus):	0.64
33	34852	3.08285	HC4	T10			28/29				Bacteria	(superkingdom):	1	Proteobacteria	(phylum):	1	Betaproteobacteria	(class):	1	Nitrosomonadales	(order):	0.97	Nitrosomonadaceae	(family):	0.97	Nitrosomonas	(genus):	0.97
34	34644	3.29414	HC4	T10			30/31				Bacteria	(superkingdom):	1	Proteobacteria	(phylum):	0.89	Betaproteobacteria	(class):	0.89	Nitrosomonadales	(order):	0.89	Nitrosomonadaceae	(family):	0.89	Nitrosomonas	(genus):	0.89
35	34372	2.98347	HC4	T10			27/28				Bacteria	(superkingdom):	1	Proteobacteria	(phylum):	1	Betaproteobacteria	(class):	0.9	Nitrosomonadales	(order):	0.9	Nitrosomonadaceae	(family):	0.9	Nitrosomonas	(genus):	0.9
36	34201	2.96739	HC4	T10			26/29				Bacteria	(superkingdom):	1	Proteobacteria	(phylum):	0.98	Betaproteobacteria	(class):	0.89	Nitrosomonadales	(order):	0.89	Nitrosomonadaceae	(family):	0.89	Nitrosomonas	(genus):	0.88
37	29570	2.76837	HC4	T10			27/28				Bacteria	(superkingdom):	1	Proteobacteria	(phylum):	0.96	Betaproteobacteria	(class):	0.94	Nitrosomonadales	(order):	0.94	Nitrosomonadaceae	(family):	0.64	Nitrosomonas	(genus):	0.64
38	28784	2.66329	HC4	T10			25/26				Bacteria	(superkingdom):	0.98	Proteobacteria	(phylum):	0.95	Betaproteobacteria	(class):	0.68	Nitrosomonadales	(order):	0.57	Nitrosomonadaceae	(family):	0.57	Nitrosomonas	(genus):	0.57
3	123285	2.94516	HC4	T10			113/119				Bacteria	(superkingdom):	0.99	Proteobacteria	(phylum):	0.94	Betaproteobacteria	(class):	0.87	Nitrosomonadales	(order):	0.86	Nitrosomonadaceae	(family):	0.73	Nitrosomonas	(genus):	0.7
40	28255	2.72195	HC4	T10			19/19				Bacteria	(superkingdom):	1	Proteobacteria	(phylum):	1	Betaproteobacteria	(class):	0.96	Nitrosomonadales	(order):	0.96	Nitrosomonadaceae	(family):	0.96	Nitrosomonas	(genus):	0.96
41	27849	2.9877	HC4	T10			25/26				Bacteria	(superkingdom):	1	Proteobacteria	(phylum):	1	Betaproteobacteria	(class):	0.92	Nitrosomonadales	(order):	0.92	Nitrosomonadaceae	(family):	0.92	Nitrosomonas	(genus):	0.92
43	25057	3.32844	HC4	T10			19/22				Bacteria	(superkingdom):	1	Proteobacteria	(phylum):	1	Betaproteobacteria	(class):	0.97	Nitrosomonadales	(order):	0.97	Nitrosomonadaceae	(family):	0.97	Nitrosomonas	(genus):	0.97
44	25000	3.19732	HC4	T10			26/26				Bacteria	(superkingdom):	1	Proteobacteria	(phylum):	1	Betaproteobacteria	(class):	0.98	Nitrosomonadales	(order):	0.98	Nitrosomonadaceae	(family):	0.98	Nitrosomonas	(genus):	0.97
45	24486	3.12505	HC4	T10			27/27				Bacteria	(superkingdom):	1	Proteobacteria	(phylum):	1	Betaproteobacteria	(class):	0.89	Nitrosomonadales	(order):	0.87	Nitrosomonadaceae	(family):	0.87	Nitrosomonas	(genus):	0.87
47	22817	3.00057	HC4	T10			20/21				Bacteria	(superkingdom):	1	Proteobacteria	(phylum):	1	Betaproteobacteria	(class):	1	Nitrosomonadales	(order):	1	Nitrosomonadaceae	(family):	1	Nitrosomonas	(genus):	1
4	110204	2.89405	HC4	T10			101/105				Bacteria	(superkingdom):	0.98	Proteobacteria	(phylum):	0.96	Betaproteobacteria	(class):	0.89	Nitrosomonadales	(order):	0.87	Nitrosomonadaceae	(family):	0.86	Nitrosomonas	(genus):	0.86
50	22228	3.15877	HC4	T10			22/23				Bacteria	(superkingdom):	1	Proteobacteria	(phylum):	1	Betaproteobacteria	(class):	0.98	Nitrosomonadales	(order):	0.94	Nitrosomonadaceae	(family):	0.94	Nitrosomonas	(genus):	0.94
51	22052	2.77587	HC4	T10			15/15				Bacteria	(superkingdom):	1	Proteobacteria	(phylum):	1	Betaproteobacteria	(class):	1	Nitrosomonadales	(order):	0.98	Nitrosomonadaceae	(family):	0.91	Nitrosomonas	(genus):	0.91
53	21395	2.71055	HC4	T10			21/21				Bacteria	(superkingdom):	1	Proteobacteria	(phylum):	0.99	Betaproteobacteria	(class):	0.98	Nitrosomonadales	(order):	0.98	Nitrosomonadaceae	(family):	0.98	Nitrosomonas	(genus):	0.98
54	21122	3.48773	HC4	T10			22/22				Bacteria	(superkingdom):	1	Proteobacteria	(phylum):	1	Betaproteobacteria	(class):	0.91	Nitrosomonadales	(order):	0.91	Nitrosomonadaceae	(family):	0.91	Nitrosomonas	(genus):	0.91
55	20984	3.19873	HC4	T10			20/20				Bacteria	(superkingdom):	1	Proteobacteria	(phylum):	1	Betaproteobacteria	(class):	0.96	Nitrosomonadales	(order):	0.93	Nitrosomonadaceae	(family):	0.93	Nitrosomonas	(genus):	0.93
56	20972	3.25335	HC4	T10			22/22				Bacteria	(superkingdom):	1	Proteobacteria	(phylum):	1	Betaproteobacteria	(class):	0.87	Nitrosomonadales	(order):	0.87	Nitrosomonadaceae	(family):	0.87	Nitrosomonas	(genus):	0.84
57	20900	2.84634	HC4	T10			18/20				Bacteria	(superkingdom):	1	Proteobacteria	(phylum):	1	Betaproteobacteria	(class):	1	Nitrosomonadales	(order):	0.93	Nitrosomonadaceae	(family):	0.93	Nitrosomonas	(genus):	0.93
58	20895	3.19824	HC4	T10			30/31				Bacteria	(superkingdom):	1	Proteobacteria	(phylum):	0.96	Betaproteobacteria	(class):	0.84	Nitrosomonadales	(order):	0.79	Nitrosomonadaceae	(family):	0.79	Nitrosomonas	(genus):	0.77
59	20797	3.19637	HC4	T10			15/15				Bacteria	(superkingdom):	1	Proteobacteria	(phylum):	0.99	Betaproteobacteria	(class):	0.99	Nitrosomonadales	(order):	0.99	Nitrosomonadaceae	(family):	0.99	Nitrosomonas	(genus):	0.92
5	88127	2.96023	HC4	T10			76/78				Bacteria	(superkingdom):	1	Proteobacteria	(phylum):	0.95	Betaproteobacteria	(class):	0.89	Nitrosomonadales	(order):	0.84	Nitrosomonadaceae	(family):	0.84	Nitrosomonas	(genus):	0.82
62	19704	3.24937	HC4	T10			19/19				Bacteria	(superkingdom):	1	Proteobacteria	(phylum):	0.89	Betaproteobacteria	(class):	0.77	Nitrosomonadales	(order):	0.69	Nitrosomonadaceae	(family):	0.55	Nitrosomonas	(genus):	0.55
65	19090	2.71582	HC4	T10			19/19				Bacteria	(superkingdom):	1	Proteobacteria	(phylum):	1	Betaproteobacteria	(class):	0.92	Nitrosomonadales	(order):	0.92	Nitrosomonadaceae	(family):	0.92	Nitrosomonas	(genus):	0.92
66	19052	2.48613	HC4	T10			15/15				Bacteria	(superkingdom):	1	Proteobacteria	(phylum):	1	Betaproteobacteria	(class):	0.82	Nitrosomonadales	(order):	0.82	Nitrosomonadaceae	(family):	0.82	Nitrosomonas	(genus):	0.82
68	18804	3.02211	HC4	T10			12/13				Bacteria	(superkingdom):	1	Proteobacteria	(phylum):	1	Betaproteobacteria	(class):	1	Nitrosomonadales	(order):	1	Nitrosomonadaceae	(family):	1	Nitrosomonas	(genus):	0.94
6	87488	3.05201	HC4	T10			43/48				Bacteria	(superkingdom):	0.99	Proteobacteria	(phylum):	0.8
72	17754	2.90832	HC4	T10			15/16				Bacteria	(superkingdom):	1	Proteobacteria	(phylum):	0.91	Betaproteobacteria	(class):	0.76	Nitrosomonadales	(order):	0.76	Nitrosomonadaceae	(family):	0.76	Nitrosomonas	(genus):	0.54
73	17752	3.24669	HC4	T10			22/23				Bacteria	(superkingdom):	0.94	Proteobacteria	(phylum):	0.75	Betaproteobacteria	(class):	0.66	Nitrosomonadales	(order):	0.61	Nitrosomonadaceae	(family):	0.61	Nitrosomonas	(genus):	0.61
74	17725	0.467667	HC4	T10			14/18				Bacteria	(superkingdom):	1	Proteobacteria	(phylum):	1	Gammaproteobacteria	(class):	0.97	Xanthomonadales	(order):	0.93	Xanthomonadaceae	(family):	0.87	Stenotrophomonas	(genus):	0.56
75	17703	2.67137	HC4	T10			18/18				Bacteria	(superkingdom):	1	Proteobacteria	(phylum):	0.94	Betaproteobacteria	(class):	0.77	Nitrosomonadales	(order):	0.72
7	75685	2.89285	HC4	T10			73/74				Bacteria	(superkingdom):	1	Proteobacteria	(phylum):	0.96	Betaproteobacteria	(class):	0.82	Nitrosomonadales	(order):	0.76	Nitrosomonadaceae	(family):	0.69	Nitrosomonas	(genus):	0.66
80	16229	2.78456	HC4	T10			9/9				Bacteria	(superkingdom):	1	Proteobacteria	(phylum):	1	Betaproteobacteria	(class):	0.95	Nitrosomonadales	(order):	0.95	Nitrosomonadaceae	(family):	0.95	Nitrosomonas	(genus):	0.83
82	15603	3.30008	HC4	T10			19/21				Bacteria	(superkingdom):	1	Proteobacteria	(phylum):	0.93	Betaproteobacteria	(class):	0.81	Nitrosomonadales	(order):	0.65	Nitrosomonadaceae	(family):	0.65	Nitrosomonas	(genus):	0.65
84	15137	2.58648	HC4	T10			10/10				Bacteria	(superkingdom):	1	Proteobacteria	(phylum):	1	Betaproteobacteria	(class):	1	Nitrosomonadales	(order):	1	Nitrosomonadaceae	(family):	1	Nitrosomonas	(genus):	1
87	14435	1.09358	HC4	T10			8/26
8	71349	2.81765	HC4	T10			66/68				Bacteria	(superkingdom):	1	Proteobacteria	(phylum):	0.94	Betaproteobacteria	(class):	0.94	Nitrosomonadales	(order):	0.94	Nitrosomonadaceae	(family):	0.93	Nitrosomonas	(genus):	0.9
95	13905	3.09806	HC4	T10			17/18				Bacteria	(superkingdom):	1	Proteobacteria	(phylum):	1	Betaproteobacteria	(class):	1	Nitrosomonadales	(order):	1	Nitrosomonadaceae	(family):	1	Nitrosomonas	(genus):	1
97	13607	3.51817	HC4	T10			16/16				Bacteria	(superkingdom):	1	Proteobacteria	(phylum):	1	Betaproteobacteria	(class):	1	Nitrosomonadales	(order):	1	Nitrosomonadaceae	(family):	1	Nitrosomonas	(genus):	0.98
9	64314	2.93776	HC4	T10			58/58				Bacteria	(superkingdom):	0.99	Proteobacteria	(phylum):	0.98	Betaproteobacteria	(class):	0.91	Nitrosomonadales	(order):	0.9	Nitrosomonadaceae	(family):	0.88	Nitrosomonas	(genus):	0.87
100	20697	4.55673	HC5	T24			20/20				Bacteria	(superkingdom):	1	FCB	group	(clade):	1	Bacteroidetes/Chlorobi	group	(clade):	1	Bacteroidetes	(phylum):	1	Cytophagia	(class):	1	Cytophagales	(order):	1	Cytophagaceae	(family):	0.95	Emticicia	(genus):	0.94
101	20298	4.53384	HC5	T24			16/16				Bacteria	(superkingdom):	0.96	FCB	group	(clade):	0.96	Bacteroidetes/Chlorobi	group	(clade):	0.96	Bacteroidetes	(phylum):	0.96	Cytophagia	(class):	0.84	Cytophagales	(order):	0.84	Cytophagaceae	(family):	0.84	Emticicia	(genus):	0.84
105	19151	3.75005	HC5	T24			16/16				Bacteria	(superkingdom):	1	FCB	group	(clade):	0.96	Bacteroidetes/Chlorobi	group	(clade):	0.96	Bacteroidetes	(phylum):	0.96	Cytophagia	(class):	0.88	Cytophagales	(order):	0.88	Cytophagaceae	(family):	0.88	Emticicia	(genus):	0.88
10	142916	3.90609	HC5	T24			130/137				Bacteria	(superkingdom):	1	FCB	group	(clade):	1	Bacteroidetes/Chlorobi	group	(clade):	1	Bacteroidetes	(phylum):	0.99	Cytophagia	(class):	0.94	Cytophagales	(order):	0.94	Cytophagaceae	(family):	0.93	Emticicia	(genus):	0.86
118	15556	5.24357	HC5	T24			15/16				Bacteria	(superkingdom):	1	FCB	group	(clade):	1	Bacteroidetes/Chlorobi	group	(clade):	1	Bacteroidetes	(phylum):	1	Cytophagia	(class):	1	Cytophagales	(order):	1	Cytophagaceae	(family):	1	Emticicia	(genus):	0.93
119	15390	4.92013	HC5	T24			11/12				Bacteria	(superkingdom):	1	FCB	group	(clade):	0.98	Bacteroidetes/Chlorobi	group	(clade):	0.98	Bacteroidetes	(phylum):	0.98	Cytophagia	(class):	0.98	Cytophagales	(order):	0.98	Cytophagaceae	(family):	0.98	Emticicia	(genus):	0.98
11	114483	4.94205	HC5	T24			94/95				Bacteria	(superkingdom):	1	FCB	group	(clade):	0.99	Bacteroidetes/Chlorobi	group	(clade):	0.99	Bacteroidetes	(phylum):	0.99	Cytophagia	(class):	0.93	Cytophagales	(order):	0.93	Cytophagaceae	(family):	0.93	Emticicia	(genus):	0.86
12	109856	4.3738	HC5	T24			90/92				Bacteria	(superkingdom):	0.99	FCB	group	(clade):	0.97	Bacteroidetes/Chlorobi	group	(clade):	0.97	Bacteroidetes	(phylum):	0.97	Cytophagia	(class):	0.91	Cytophagales	(order):	0.91	Cytophagaceae	(family):	0.89	Emticicia	(genus):	0.82
13	106749	3.99845	HC5	T24			88/91				Bacteria	(superkingdom):	0.99	FCB	group	(clade):	0.97	Bacteroidetes/Chlorobi	group	(clade):	0.97	Bacteroidetes	(phylum):	0.97	Cytophagia	(class):	0.9	Cytophagales	(order):	0.88	Cytophagaceae	(family):	0.85	Emticicia	(genus):	0.78
14	99086	5.0638	HC5	T24			67/71				Bacteria	(superkingdom):	0.99	FCB	group	(clade):	0.96	Bacteroidetes/Chlorobi	group	(clade):	0.96	Bacteroidetes	(phylum):	0.96	Cytophagia	(class):	0.8	Cytophagales	(order):	0.8	Cytophagaceae	(family):	0.73	Emticicia	(genus):	0.69
153	12575	8.54523	HC5	T24			10/10				Bacteria	(superkingdom):	0.86
15	98018	5.32768	HC5	T24			77/79				Bacteria	(superkingdom):	0.99	FCB	group	(clade):	0.98	Bacteroidetes/Chlorobi	group	(clade):	0.98	Bacteroidetes	(phylum):	0.98	Cytophagia	(class):	0.95	Cytophagales	(order):	0.93	Cytophagaceae	(family):	0.93	Emticicia	(genus):	0.91
163	12059	2.64382	HC5	T24			9/9				Bacteria	(superkingdom):	0.87	Terrabacteria	group	(clade):	0.55
16	96164	4.31172	HC5	T24			80/82				Bacteria	(superkingdom):	1	FCB	group	(clade):	1	Bacteroidetes/Chlorobi	group	(clade):	1	Bacteroidetes	(phylum):	1	Cytophagia	(class):	0.95	Cytophagales	(order):	0.95	Cytophagaceae	(family):	0.94	Emticicia	(genus):	0.88
174	11324	2.78628	HC5	T24			7/7				Bacteria	(superkingdom):	1	Terrabacteria	group	(clade):	1	Firmicutes	(phylum):	1	Bacilli	(class):	0.88	Bacillales	(order):	0.88	Paenibacillaceae	(family):	0.78
17	91708	4.77594	HC5	T24			73/74				Bacteria	(superkingdom):	0.97	FCB	group	(clade):	0.97	Bacteroidetes/Chlorobi	group	(clade):	0.97	Bacteroidetes	(phylum):	0.96	Cytophagia	(class):	0.91	Cytophagales	(order):	0.91	Cytophagaceae	(family):	0.91	Emticicia	(genus):	0.84
186	11077	6.99498	HC5	T24			11/12				Bacteria	(superkingdom):	0.89
18	90557	5.15151	HC5	T24			68/72				Bacteria	(superkingdom):	1	FCB	group	(clade):	1	Bacteroidetes/Chlorobi	group	(clade):	1	Bacteroidetes	(phylum):	1	Cytophagia	(class):	0.96	Cytophagales	(order):	0.96	Cytophagaceae	(family):	0.95	Emticicia	(genus):	0.94
193	10536	4.81881	HC5	T24			8/8				Bacteria	(superkingdom):	1	FCB	group	(clade):	0.97	Bacteroidetes/Chlorobi	group	(clade):	0.97	Bacteroidetes	(phylum):	0.97	Cytophagia	(class):	0.97	Cytophagales	(order):	0.97	Cytophagaceae	(family):	0.97	Emticicia	(genus):	0.97
198	10452	4.81201	HC5	T24			10/10				Bacteria	(superkingdom):	1	FCB	group	(clade):	1	Bacteroidetes/Chlorobi	group	(clade):	1	Bacteroidetes	(phylum):	1	Cytophagia	(class):	1	Cytophagales	(order):	1	Cytophagaceae	(family):	1	Emticicia	(genus):	1
1	200053	4.81819	HC5	T24			157/168				Bacteria	(superkingdom):	0.99	FCB	group	(clade):	0.98	Bacteroidetes/Chlorobi	group	(clade):	0.98	Bacteroidetes	(phylum):	0.98	Cytophagia	(class):	0.96	Cytophagales	(order):	0.96	Cytophagaceae	(family):	0.94	Emticicia	(genus):	0.88
201	10437	18.5537	HC5	T24			10/10				Bacteria	(superkingdom):	1	Proteobacteria	(phylum):	1	Gammaproteobacteria	(class):	0.83
208	10200	5.3422	HC5	T24			10/10				Bacteria	(superkingdom):	1	FCB	group	(clade):	0.97	Bacteroidetes/Chlorobi	group	(clade):	0.97	Bacteroidetes	(phylum):	0.97
20	86825	4.76817	HC5	T24			63/67				Bacteria	(superkingdom):	1	FCB	group	(clade):	0.99	Bacteroidetes/Chlorobi	group	(clade):	0.99	Bacteroidetes	(phylum):	0.97	Cytophagia	(class):	0.86	Cytophagales	(order):	0.86	Cytophagaceae	(family):	0.86	Emticicia	(genus):	0.81
210	10194	2.36674	HC5	T24			10/10				Bacteria	(superkingdom):	0.85	Terrabacteria	group	(clade):	0.57	Firmicutes	(phylum):	0.57
211	10191	2.52206	HC5	T24			9/9				Bacteria	(superkingdom):	1
214	10117	1.56557	HC5	T24			4/4				Bacteria	(superkingdom):	1	Terrabacteria	group	(clade):	1	Firmicutes	(phylum):	1	Bacilli	(class):	1	Bacillales	(order):	1	Paenibacillaceae	(family):	1	Paenibacillus	(genus):	0.96
218	10060	4.20356	HC5	T24			10/17				Bacteria	(superkingdom):	1	FCB	group	(clade):	1	Bacteroidetes/Chlorobi	group	(clade):	1	Bacteroidetes	(phylum):	1	Cytophagia	(class):	1	Cytophagales	(order):	1	Cytophagaceae	(family):	1	Emticicia	(genus):	0.89
21	86362	3.74796	HC5	T24			80/81				Bacteria	(superkingdom):	0.99	FCB	group	(clade):	0.99	Bacteroidetes/Chlorobi	group	(clade):	0.99	Bacteroidetes	(phylum):	0.99	Cytophagia	(class):	0.92	Cytophagales	(order):	0.92	Cytophagaceae	(family):	0.92	Emticicia	(genus):	0.91
22	84536	5.35202	HC5	T24			68/70				Bacteria	(superkingdom):	1	FCB	group	(clade):	1	Bacteroidetes/Chlorobi	group	(clade):	1	Bacteroidetes	(phylum):	1	Cytophagia	(class):	0.84	Cytophagales	(order):	0.8	Cytophagaceae	(family):	0.8	Emticicia	(genus):	0.7
23	84373	4.78775	HC5	T24			67/69				Bacteria	(superkingdom):	1	FCB	group	(clade):	0.98	Bacteroidetes/Chlorobi	group	(clade):	0.98	Bacteroidetes	(phylum):	0.98	Cytophagia	(class):	0.92	Cytophagales	(order):	0.92	Cytophagaceae	(family):	0.92	Emticicia	(genus):	0.8
24	82479	5.56872	HC5	T24			61/65				Bacteria	(superkingdom):	1	FCB	group	(clade):	0.97	Bacteroidetes/Chlorobi	group	(clade):	0.97	Bacteroidetes	(phylum):	0.97	Cytophagia	(class):	0.87	Cytophagales	(order):	0.87	Cytophagaceae	(family):	0.85	Emticicia	(genus):	0.79
27	65135	4.91721	HC5	T24			56/57				Bacteria	(superkingdom):	0.99	FCB	group	(clade):	0.96	Bacteroidetes/Chlorobi	group	(clade):	0.96	Bacteroidetes	(phylum):	0.96	Cytophagia	(class):	0.94	Cytophagales	(order):	0.94	Cytophagaceae	(family):	0.91	Emticicia	(genus):	0.85
28	63849	5.07349	HC5	T24			50/53				Bacteria	(superkingdom):	1	FCB	group	(clade):	0.99	Bacteroidetes/Chlorobi	group	(clade):	0.99	Bacteroidetes	(phylum):	0.99	Cytophagia	(class):	0.92	Cytophagales	(order):	0.92	Cytophagaceae	(family):	0.92	Emticicia	(genus):	0.78
29	63561	3.68966	HC5	T24			53/58				Bacteria	(superkingdom):	1	FCB	group	(clade):	0.91	Bacteroidetes/Chlorobi	group	(clade):	0.91	Bacteroidetes	(phylum):	0.89	Cytophagia	(class):	0.72	Cytophagales	(order):	0.72	Cytophagaceae	(family):	0.72	Emticicia	(genus):	0.65
2	174415	5.02618	HC5	T24			145/156				Bacteria	(superkingdom):	1	FCB	group	(clade):	1	Bacteroidetes/Chlorobi	group	(clade):	1	Bacteroidetes	(phylum):	1	Cytophagia	(class):	0.96	Cytophagales	(order):	0.96	Cytophagaceae	(family):	0.94	Emticicia	(genus):	0.92
30	63513	5.53633	HC5	T24			43/47				Bacteria	(superkingdom):	1	FCB	group	(clade):	0.94	Bacteroidetes/Chlorobi	group	(clade):	0.94	Bacteroidetes	(phylum):	0.89
31	60807	4.87798	HC5	T24			48/48				Bacteria	(superkingdom):	1	FCB	group	(clade):	1	Bacteroidetes/Chlorobi	group	(clade):	1	Bacteroidetes	(phylum):	1	Cytophagia	(class):	1	Cytophagales	(order):	1	Cytophagaceae	(family):	0.97	Emticicia	(genus):	0.92
32	60185	4.81037	HC5	T24			53/58				Bacteria	(superkingdom):	1	FCB	group	(clade):	1	Bacteroidetes/Chlorobi	group	(clade):	1	Bacteroidetes	(phylum):	1	Cytophagia	(class):	0.97	Cytophagales	(order):	0.93	Cytophagaceae	(family):	0.93	Emticicia	(genus):	0.93
33	57121	5.15058	HC5	T24			50/51				Bacteria	(superkingdom):	0.97	FCB	group	(clade):	0.96	Bacteroidetes/Chlorobi	group	(clade):	0.96	Bacteroidetes	(phylum):	0.96	Cytophagia	(class):	0.95	Cytophagales	(order):	0.93	Cytophagaceae	(family):	0.85	Emticicia	(genus):	0.81
34	56883	3.96785	HC5	T24			43/43				Bacteria	(superkingdom):	1	FCB	group	(clade):	1	Bacteroidetes/Chlorobi	group	(clade):	1	Bacteroidetes	(phylum):	1	Cytophagia	(class):	0.96	Cytophagales	(order):	0.94	Cytophagaceae	(family):	0.94	Emticicia	(genus):	0.94
35	55418	4.8532	HC5	T24			48/48				Bacteria	(superkingdom):	1	FCB	group	(clade):	0.99	Bacteroidetes/Chlorobi	group	(clade):	0.99	Bacteroidetes	(phylum):	0.99	Cytophagia	(class):	0.97	Cytophagales	(order):	0.97	Cytophagaceae	(family):	0.96	Emticicia	(genus):	0.84
36	55063	5.42322	HC5	T24			46/48				Bacteria	(superkingdom):	1	FCB	group	(clade):	1	Bacteroidetes/Chlorobi	group	(clade):	1	Bacteroidetes	(phylum):	1	Cytophagia	(class):	0.97	Cytophagales	(order):	0.97	Cytophagaceae	(family):	0.97	Emticicia	(genus):	0.97
38	53569	4.70474	HC5	T24			49/49				Bacteria	(superkingdom):	0.98	FCB	group	(clade):	0.96	Bacteroidetes/Chlorobi	group	(clade):	0.96	Bacteroidetes	(phylum):	0.96	Cytophagia	(class):	0.94	Cytophagales	(order):	0.94	Cytophagaceae	(family):	0.94	Emticicia	(genus):	0.93
3	167377	4.06248	HC5	T24			145/165				Bacteria	(superkingdom):	0.99	FCB	group	(clade):	0.97	Bacteroidetes/Chlorobi	group	(clade):	0.97	Bacteroidetes	(phylum):	0.97	Cytophagia	(class):	0.83	Cytophagales	(order):	0.83	Cytophagaceae	(family):	0.82	Emticicia	(genus):	0.76
42	45780	4.54029	HC5	T24			41/41				Bacteria	(superkingdom):	1	FCB	group	(clade):	1	Bacteroidetes/Chlorobi	group	(clade):	1	Bacteroidetes	(phylum):	1	Cytophagia	(class):	0.98	Cytophagales	(order):	0.94	Cytophagaceae	(family):	0.94	Emticicia	(genus):	0.92
43	45204	4.33913	HC5	T24			38/40				Bacteria	(superkingdom):	1	FCB	group	(clade):	1	Bacteroidetes/Chlorobi	group	(clade):	1	Bacteroidetes	(phylum):	1	Cytophagia	(class):	0.98	Cytophagales	(order):	0.98	Cytophagaceae	(family):	0.98	Emticicia	(genus):	0.92
45	44758	3.81822	HC5	T24			37/42				Bacteria	(superkingdom):	1	FCB	group	(clade):	0.88	Bacteroidetes/Chlorobi	group	(clade):	0.88	Bacteroidetes	(phylum):	0.88	Cytophagia	(class):	0.86	Cytophagales	(order):	0.86	Cytophagaceae	(family):	0.86	Emticicia	(genus):	0.82
46	44712	4.94337	HC5	T24			34/35				Bacteria	(superkingdom):	0.93	FCB	group	(clade):	0.91	Bacteroidetes/Chlorobi	group	(clade):	0.91	Bacteroidetes	(phylum):	0.91	Cytophagia	(class):	0.89	Cytophagales	(order):	0.86	Cytophagaceae	(family):	0.86	Emticicia	(genus):	0.73
47	44474	4.4474	HC5	T24			37/39				Bacteria	(superkingdom):	0.97	FCB	group	(clade):	0.97	Bacteroidetes/Chlorobi	group	(clade):	0.97	Bacteroidetes	(phylum):	0.97	Cytophagia	(class):	0.91	Cytophagales	(order):	0.91	Cytophagaceae	(family):	0.91	Emticicia	(genus):	0.91
49	43663	4.45861	HC5	T24			27/27				Bacteria	(superkingdom):	1	FCB	group	(clade):	1	Bacteroidetes/Chlorobi	group	(clade):	1	Bacteroidetes	(phylum):	1	Cytophagia	(class):	1	Cytophagales	(order):	1	Cytophagaceae	(family):	1	Emticicia	(genus):	0.95
4	166974	4.85791	HC5	T24			128/135				Bacteria	(superkingdom):	0.99	FCB	group	(clade):	0.98	Bacteroidetes/Chlorobi	group	(clade):	0.98	Bacteroidetes	(phylum):	0.98	Cytophagia	(class):	0.95	Cytophagales	(order):	0.94	Cytophagaceae	(family):	0.93	Emticicia	(genus):	0.9
50	43608	4.58547	HC5	T24			42/45				Bacteria	(superkingdom):	0.99	FCB	group	(clade):	0.97	Bacteroidetes/Chlorobi	group	(clade):	0.97	Bacteroidetes	(phylum):	0.97	Cytophagia	(class):	0.85	Cytophagales	(order):	0.85	Cytophagaceae	(family):	0.81	Emticicia	(genus):	0.66
51	43279	5.30284	HC5	T24			30/30				Bacteria	(superkingdom):	1	FCB	group	(clade):	0.97	Bacteroidetes/Chlorobi	group	(clade):	0.97	Bacteroidetes	(phylum):	0.97	Cytophagia	(class):	0.9	Cytophagales	(order):	0.9	Cytophagaceae	(family):	0.86	Emticicia	(genus):	0.86
52	43040	4.12859	HC5	T24			37/39				Bacteria	(superkingdom):	1	FCB	group	(clade):	1	Bacteroidetes/Chlorobi	group	(clade):	1	Bacteroidetes	(phylum):	0.99	Cytophagia	(class):	0.95	Cytophagales	(order):	0.95	Cytophagaceae	(family):	0.95	Emticicia	(genus):	0.71
53	42516	4.48038	HC5	T24			30/51				Bacteria	(superkingdom):	0.98	FCB	group	(clade):	0.96	Bacteroidetes/Chlorobi	group	(clade):	0.96	Bacteroidetes	(phylum):	0.94	Cytophagia	(class):	0.55	Cytophagales	(order):	0.55	Cytophagaceae	(family):	0.53
55	41105	4.64501	HC5	T24			35/37				Bacteria	(superkingdom):	1	FCB	group	(clade):	1	Bacteroidetes/Chlorobi	group	(clade):	1	Bacteroidetes	(phylum):	1	Cytophagia	(class):	0.95	Cytophagales	(order):	0.91	Cytophagaceae	(family):	0.86	Emticicia	(genus):	0.82
58	39072	4.74895	HC5	T24			36/39				Bacteria	(superkingdom):	1	FCB	group	(clade):	0.99	Bacteroidetes/Chlorobi	group	(clade):	0.99	Bacteroidetes	(phylum):	0.99	Cytophagia	(class):	0.91	Cytophagales	(order):	0.88	Cytophagaceae	(family):	0.85	Emticicia	(genus):	0.78
59	37888	4.69182	HC5	T24			32/45				Bacteria	(superkingdom):	0.93	FCB	group	(clade):	0.9	Bacteroidetes/Chlorobi	group	(clade):	0.9	Bacteroidetes	(phylum):	0.9	Cytophagia	(class):	0.7	Cytophagales	(order):	0.7	Cytophagaceae	(family):	0.7	Emticicia	(genus):	0.59
5	155929	4.08379	HC5	T24			135/139				Bacteria	(superkingdom):	0.99	FCB	group	(clade):	0.98	Bacteroidetes/Chlorobi	group	(clade):	0.98	Bacteroidetes	(phylum):	0.98	Cytophagia	(class):	0.97	Cytophagales	(order):	0.96	Cytophagaceae	(family):	0.96	Emticicia	(genus):	0.88
63	33533	3.66796	HC5	T24			25/25				Bacteria	(superkingdom):	0.98	FCB	group	(clade):	0.96	Bacteroidetes/Chlorobi	group	(clade):	0.96	Bacteroidetes	(phylum):	0.96	Cytophagia	(class):	0.84	Cytophagales	(order):	0.84	Cytophagaceae	(family):	0.84	Emticicia	(genus):	0.84
67	31371	3.49152	HC5	T24			25/27				Bacteria	(superkingdom):	1	FCB	group	(clade):	1	Bacteroidetes/Chlorobi	group	(clade):	1	Bacteroidetes	(phylum):	1	Cytophagia	(class):	0.88	Cytophagales	(order):	0.85	Cytophagaceae	(family):	0.85	Emticicia	(genus):	0.67
6	155381	4.45487	HC5	T24			132/137				Bacteria	(superkingdom):	0.99	FCB	group	(clade):	0.99	Bacteroidetes/Chlorobi	group	(clade):	0.99	Bacteroidetes	(phylum):	0.99	Cytophagia	(class):	0.97	Cytophagales	(order):	0.97	Cytophagaceae	(family):	0.97	Emticicia	(genus):	0.89
73	28733	4.29396	HC5	T24			32/34				Bacteria	(superkingdom):	0.95	FCB	group	(clade):	0.95	Bacteroidetes/Chlorobi	group	(clade):	0.95	Bacteroidetes	(phylum):	0.95	Cytophagia	(class):	0.94	Cytophagales	(order):	0.94	Cytophagaceae	(family):	0.92	Emticicia	(genus):	0.85
74	28635	5.12775	HC5	T24			25/26				Bacteria	(superkingdom):	1	FCB	group	(clade):	0.94	Bacteroidetes/Chlorobi	group	(clade):	0.94	Bacteroidetes	(phylum):	0.94	Cytophagia	(class):	0.81	Cytophagales	(order):	0.81	Cytophagaceae	(family):	0.81	Emticicia	(genus):	0.81
75	28408	4.06036	HC5	T24			20/25				Bacteria	(superkingdom):	1	FCB	group	(clade):	1	Bacteroidetes/Chlorobi	group	(clade):	1	Bacteroidetes	(phylum):	1	Cytophagia	(class):	0.82	Cytophagales	(order):	0.82	Cytophagaceae	(family):	0.8	Emticicia	(genus):	0.54
76	27770	4.66161	HC5	T24			17/18				Bacteria	(superkingdom):	1	FCB	group	(clade):	1	Bacteroidetes/Chlorobi	group	(clade):	1	Bacteroidetes	(phylum):	1	Cytophagia	(class):	0.73	Cytophagales	(order):	0.73	Cytophagaceae	(family):	0.73	Emticicia	(genus):	0.73
78	27155	4.90136	HC5	T24			25/25				Bacteria	(superkingdom):	1	FCB	group	(clade):	1	Bacteroidetes/Chlorobi	group	(clade):	1	Bacteroidetes	(phylum):	1	Cytophagia	(class):	0.96	Cytophagales	(order):	0.96	Cytophagaceae	(family):	0.96	Emticicia	(genus):	0.79
7	152324	4.50638	HC5	T24			126/129				Bacteria	(superkingdom):	0.99	FCB	group	(clade):	0.98	Bacteroidetes/Chlorobi	group	(clade):	0.98	Bacteroidetes	(phylum):	0.98	Cytophagia	(class):	0.93	Cytophagales	(order):	0.93	Cytophagaceae	(family):	0.93	Emticicia	(genus):	0.88
80	26689	5.18267	HC5	T24			19/21				Bacteria	(superkingdom):	0.94	FCB	group	(clade):	0.94	Bacteroidetes/Chlorobi	group	(clade):	0.94	Bacteroidetes	(phylum):	0.94	Cytophagia	(class):	0.94	Cytophagales	(order):	0.94	Cytophagaceae	(family):	0.94	Emticicia	(genus):	0.88
82	25895	4.93065	HC5	T24			25/25				Bacteria	(superkingdom):	1	FCB	group	(clade):	1	Bacteroidetes/Chlorobi	group	(clade):	1	Bacteroidetes	(phylum):	1	Cytophagia	(class):	1	Cytophagales	(order):	0.99	Cytophagaceae	(family):	0.94	Emticicia	(genus):	0.92
83	25145	3.9972	HC5	T24			18/19				Bacteria	(superkingdom):	1	FCB	group	(clade):	0.97	Bacteroidetes/Chlorobi	group	(clade):	0.97	Bacteroidetes	(phylum):	0.97	Cytophagia	(class):	0.89	Cytophagales	(order):	0.89	Cytophagaceae	(family):	0.89	Emticicia	(genus):	0.71
84	25143	4.71011	HC5	T24			23/23				Bacteria	(superkingdom):	1	FCB	group	(clade):	1	Bacteroidetes/Chlorobi	group	(clade):	1	Bacteroidetes	(phylum):	1	Cytophagia	(class):	0.96	Cytophagales	(order):	0.96	Cytophagaceae	(family):	0.96	Emticicia	(genus):	0.96
85	25118	3.80449	HC5	T24			16/21				Bacteria	(superkingdom):	1	FCB	group	(clade):	0.84	Bacteroidetes/Chlorobi	group	(clade):	0.84	Bacteroidetes	(phylum):	0.84	Cytophagia	(class):	0.55	Cytophagales	(order):	0.55	Cytophagaceae	(family):	0.55	Emticicia	(genus):	0.55
88	23563	3.7765	HC5	T24			13/17				Bacteria	(superkingdom):	1	FCB	group	(clade):	1	Bacteroidetes/Chlorobi	group	(clade):	1	Bacteroidetes	(phylum):	1	Cytophagia	(class):	0.73	Cytophagales	(order):	0.73	Cytophagaceae	(family):	0.71	Emticicia	(genus):	0.62
8	149719	4.69282	HC5	T24			124/127				Bacteria	(superkingdom):	1	FCB	group	(clade):	1	Bacteroidetes/Chlorobi	group	(clade):	1	Bacteroidetes	(phylum):	0.99	Cytophagia	(class):	0.92	Cytophagales	(order):	0.92	Cytophagaceae	(family):	0.92	Emticicia	(genus):	0.78
90	23526	3.57866	HC5	T24			24/25				Bacteria	(superkingdom):	1	FCB	group	(clade):	1	Bacteroidetes/Chlorobi	group	(clade):	1	Bacteroidetes	(phylum):	1	Cytophagia	(class):	0.88	Cytophagales	(order):	0.88	Cytophagaceae	(family):	0.88	Emticicia	(genus):	0.86
92	22860	4.53381	HC5	T24			19/21				Bacteria	(superkingdom):	0.98	FCB	group	(clade):	0.97	Bacteroidetes/Chlorobi	group	(clade):	0.97	Bacteroidetes	(phylum):	0.97	Cytophagia	(class):	0.9	Cytophagales	(order):	0.9	Cytophagaceae	(family):	0.9	Emticicia	(genus):	0.87
96	21346	5.498	HC5	T24			21/21				Bacteria	(superkingdom):	1	FCB	group	(clade):	0.99	Bacteroidetes/Chlorobi	group	(clade):	0.99	Bacteroidetes	(phylum):	0.99	Cytophagia	(class):	0.91	Cytophagales	(order):	0.91	Cytophagaceae	(family):	0.91	Emticicia	(genus):	0.78
9	147444	3.54969	HC5	T24			121/129				Bacteria	(superkingdom):	0.97	FCB	group	(clade):	0.95	Bacteroidetes/Chlorobi	group	(clade):	0.95	Bacteroidetes	(phylum):	0.93	Cytophagia	(class):	0.86	Cytophagales	(order):	0.86	Cytophagaceae	(family):	0.84	Emticicia	(genus):	0.78
100	20697	4.55673	HC5	T24			20/20				Bacteria	(superkingdom):	1	FCB	group	(clade):	1	Bacteroidetes/Chlorobi	group	(clade):	1	Bacteroidetes	(phylum):	1	Cytophagia	(class):	1	Cytophagales	(order):	1	Cytophagaceae	(family):	0.95	Emticicia	(genus):	0.94
101	20298	4.53384	HC5	T24			16/16				Bacteria	(superkingdom):	0.96	FCB	group	(clade):	0.96	Bacteroidetes/Chlorobi	group	(clade):	0.96	Bacteroidetes	(phylum):	0.96	Cytophagia	(class):	0.84	Cytophagales	(order):	0.84	Cytophagaceae	(family):	0.84	Emticicia	(genus):	0.84
105	19151	3.75005	HC5	T24			16/16				Bacteria	(superkingdom):	1	FCB	group	(clade):	0.96	Bacteroidetes/Chlorobi	group	(clade):	0.96	Bacteroidetes	(phylum):	0.96	Cytophagia	(class):	0.88	Cytophagales	(order):	0.88	Cytophagaceae	(family):	0.88	Emticicia	(genus):	0.88
10	142916	3.90609	HC5	T24			130/137				Bacteria	(superkingdom):	1	FCB	group	(clade):	1	Bacteroidetes/Chlorobi	group	(clade):	1	Bacteroidetes	(phylum):	0.99	Cytophagia	(class):	0.94	Cytophagales	(order):	0.94	Cytophagaceae	(family):	0.93	Emticicia	(genus):	0.86
118	15556	5.24357	HC5	T24			15/16				Bacteria	(superkingdom):	1	FCB	group	(clade):	1	Bacteroidetes/Chlorobi	group	(clade):	1	Bacteroidetes	(phylum):	1	Cytophagia	(class):	1	Cytophagales	(order):	1	Cytophagaceae	(family):	1	Emticicia	(genus):	0.93
119	15390	4.92013	HC5	T24			11/12				Bacteria	(superkingdom):	1	FCB	group	(clade):	0.98	Bacteroidetes/Chlorobi	group	(clade):	0.98	Bacteroidetes	(phylum):	0.98	Cytophagia	(class):	0.98	Cytophagales	(order):	0.98	Cytophagaceae	(family):	0.98	Emticicia	(genus):	0.98
11	114483	4.94205	HC5	T24			94/95				Bacteria	(superkingdom):	1	FCB	group	(clade):	0.99	Bacteroidetes/Chlorobi	group	(clade):	0.99	Bacteroidetes	(phylum):	0.99	Cytophagia	(class):	0.93	Cytophagales	(order):	0.93	Cytophagaceae	(family):	0.93	Emticicia	(genus):	0.86
12	109856	4.3738	HC5	T24			90/92				Bacteria	(superkingdom):	0.99	FCB	group	(clade):	0.97	Bacteroidetes/Chlorobi	group	(clade):	0.97	Bacteroidetes	(phylum):	0.97	Cytophagia	(class):	0.91	Cytophagales	(order):	0.91	Cytophagaceae	(family):	0.89	Emticicia	(genus):	0.82
13	106749	3.99845	HC5	T24			88/91				Bacteria	(superkingdom):	0.99	FCB	group	(clade):	0.97	Bacteroidetes/Chlorobi	group	(clade):	0.97	Bacteroidetes	(phylum):	0.97	Cytophagia	(class):	0.9	Cytophagales	(order):	0.88	Cytophagaceae	(family):	0.85	Emticicia	(genus):	0.78
14	99086	5.0638	HC5	T24			67/71				Bacteria	(superkingdom):	0.99	FCB	group	(clade):	0.96	Bacteroidetes/Chlorobi	group	(clade):	0.96	Bacteroidetes	(phylum):	0.96	Cytophagia	(class):	0.8	Cytophagales	(order):	0.8	Cytophagaceae	(family):	0.73	Emticicia	(genus):	0.69
153	12575	8.54523	HC5	T24			10/10				Bacteria	(superkingdom):	0.86
15	98018	5.32768	HC5	T24			77/79				Bacteria	(superkingdom):	0.99	FCB	group	(clade):	0.98	Bacteroidetes/Chlorobi	group	(clade):	0.98	Bacteroidetes	(phylum):	0.98	Cytophagia	(class):	0.95	Cytophagales	(order):	0.93	Cytophagaceae	(family):	0.93	Emticicia	(genus):	0.91
163	12059	2.64382	HC5	T24			9/9				Bacteria	(superkingdom):	0.87	Terrabacteria	group	(clade):	0.55
16	96164	4.31172	HC5	T24			80/82				Bacteria	(superkingdom):	1	FCB	group	(clade):	1	Bacteroidetes/Chlorobi	group	(clade):	1	Bacteroidetes	(phylum):	1	Cytophagia	(class):	0.95	Cytophagales	(order):	0.95	Cytophagaceae	(family):	0.94	Emticicia	(genus):	0.88
174	11324	2.78628	HC5	T24			7/7				Bacteria	(superkingdom):	1	Terrabacteria	group	(clade):	1	Firmicutes	(phylum):	1	Bacilli	(class):	0.88	Bacillales	(order):	0.88	Paenibacillaceae	(family):	0.78
17	91708	4.77594	HC5	T24			73/74				Bacteria	(superkingdom):	0.97	FCB	group	(clade):	0.97	Bacteroidetes/Chlorobi	group	(clade):	0.97	Bacteroidetes	(phylum):	0.96	Cytophagia	(class):	0.91	Cytophagales	(order):	0.91	Cytophagaceae	(family):	0.91	Emticicia	(genus):	0.84
186	11077	6.99498	HC5	T24			11/12				Bacteria	(superkingdom):	0.89
18	90557	5.15151	HC5	T24			68/72				Bacteria	(superkingdom):	1	FCB	group	(clade):	1	Bacteroidetes/Chlorobi	group	(clade):	1	Bacteroidetes	(phylum):	1	Cytophagia	(class):	0.96	Cytophagales	(order):	0.96	Cytophagaceae	(family):	0.95	Emticicia	(genus):	0.94
193	10536	4.81881	HC5	T24			8/8				Bacteria	(superkingdom):	1	FCB	group	(clade):	0.97	Bacteroidetes/Chlorobi	group	(clade):	0.97	Bacteroidetes	(phylum):	0.97	Cytophagia	(class):	0.97	Cytophagales	(order):	0.97	Cytophagaceae	(family):	0.97	Emticicia	(genus):	0.97
198	10452	4.81201	HC5	T24			10/10				Bacteria	(superkingdom):	1	FCB	group	(clade):	1	Bacteroidetes/Chlorobi	group	(clade):	1	Bacteroidetes	(phylum):	1	Cytophagia	(class):	1	Cytophagales	(order):	1	Cytophagaceae	(family):	1	Emticicia	(genus):	1
1	200053	4.81819	HC5	T24			157/168				Bacteria	(superkingdom):	0.99	FCB	group	(clade):	0.98	Bacteroidetes/Chlorobi	group	(clade):	0.98	Bacteroidetes	(phylum):	0.98	Cytophagia	(class):	0.96	Cytophagales	(order):	0.96	Cytophagaceae	(family):	0.94	Emticicia	(genus):	0.88
201	10437	18.5537	HC5	T24			10/10				Bacteria	(superkingdom):	1	Proteobacteria	(phylum):	1	Gammaproteobacteria	(class):	0.83
208	10200	5.3422	HC5	T24			10/10				Bacteria	(superkingdom):	1	FCB	group	(clade):	0.97	Bacteroidetes/Chlorobi	group	(clade):	0.97	Bacteroidetes	(phylum):	0.97
20	86825	4.76817	HC5	T24			63/67				Bacteria	(superkingdom):	1	FCB	group	(clade):	0.99	Bacteroidetes/Chlorobi	group	(clade):	0.99	Bacteroidetes	(phylum):	0.97	Cytophagia	(class):	0.86	Cytophagales	(order):	0.86	Cytophagaceae	(family):	0.86	Emticicia	(genus):	0.81
210	10194	2.36674	HC5	T24			10/10				Bacteria	(superkingdom):	0.85	Terrabacteria	group	(clade):	0.57	Firmicutes	(phylum):	0.57
211	10191	2.52206	HC5	T24			9/9				Bacteria	(superkingdom):	1
214	10117	1.56557	HC5	T24			4/4				Bacteria	(superkingdom):	1	Terrabacteria	group	(clade):	1	Firmicutes	(phylum):	1	Bacilli	(class):	1	Bacillales	(order):	1	Paenibacillaceae	(family):	1	Paenibacillus	(genus):	0.96
218	10060	4.20356	HC5	T24			10/17				Bacteria	(superkingdom):	1	FCB	group	(clade):	1	Bacteroidetes/Chlorobi	group	(clade):	1	Bacteroidetes	(phylum):	1	Cytophagia	(class):	1	Cytophagales	(order):	1	Cytophagaceae	(family):	1	Emticicia	(genus):	0.89
21	86362	3.74796	HC5	T24			80/81				Bacteria	(superkingdom):	0.99	FCB	group	(clade):	0.99	Bacteroidetes/Chlorobi	group	(clade):	0.99	Bacteroidetes	(phylum):	0.99	Cytophagia	(class):	0.92	Cytophagales	(order):	0.92	Cytophagaceae	(family):	0.92	Emticicia	(genus):	0.91
22	84536	5.35202	HC5	T24			68/70				Bacteria	(superkingdom):	1	FCB	group	(clade):	1	Bacteroidetes/Chlorobi	group	(clade):	1	Bacteroidetes	(phylum):	1	Cytophagia	(class):	0.84	Cytophagales	(order):	0.8	Cytophagaceae	(family):	0.8	Emticicia	(genus):	0.7
23	84373	4.78775	HC5	T24			67/69				Bacteria	(superkingdom):	1	FCB	group	(clade):	0.98	Bacteroidetes/Chlorobi	group	(clade):	0.98	Bacteroidetes	(phylum):	0.98	Cytophagia	(class):	0.92	Cytophagales	(order):	0.92	Cytophagaceae	(family):	0.92	Emticicia	(genus):	0.8
24	82479	5.56872	HC5	T24			61/65				Bacteria	(superkingdom):	1	FCB	group	(clade):	0.97	Bacteroidetes/Chlorobi	group	(clade):	0.97	Bacteroidetes	(phylum):	0.97	Cytophagia	(class):	0.87	Cytophagales	(order):	0.87	Cytophagaceae	(family):	0.85	Emticicia	(genus):	0.79
27	65135	4.91721	HC5	T24			56/57				Bacteria	(superkingdom):	0.99	FCB	group	(clade):	0.96	Bacteroidetes/Chlorobi	group	(clade):	0.96	Bacteroidetes	(phylum):	0.96	Cytophagia	(class):	0.94	Cytophagales	(order):	0.94	Cytophagaceae	(family):	0.91	Emticicia	(genus):	0.85
28	63849	5.07349	HC5	T24			50/53				Bacteria	(superkingdom):	1	FCB	group	(clade):	0.99	Bacteroidetes/Chlorobi	group	(clade):	0.99	Bacteroidetes	(phylum):	0.99	Cytophagia	(class):	0.92	Cytophagales	(order):	0.92	Cytophagaceae	(family):	0.92	Emticicia	(genus):	0.78
29	63561	3.68966	HC5	T24			53/58				Bacteria	(superkingdom):	1	FCB	group	(clade):	0.91	Bacteroidetes/Chlorobi	group	(clade):	0.91	Bacteroidetes	(phylum):	0.89	Cytophagia	(class):	0.72	Cytophagales	(order):	0.72	Cytophagaceae	(family):	0.72	Emticicia	(genus):	0.65
2	174415	5.02618	HC5	T24			145/156				Bacteria	(superkingdom):	1	FCB	group	(clade):	1	Bacteroidetes/Chlorobi	group	(clade):	1	Bacteroidetes	(phylum):	1	Cytophagia	(class):	0.96	Cytophagales	(order):	0.96	Cytophagaceae	(family):	0.94	Emticicia	(genus):	0.92
30	63513	5.53633	HC5	T24			43/47				Bacteria	(superkingdom):	1	FCB	group	(clade):	0.94	Bacteroidetes/Chlorobi	group	(clade):	0.94	Bacteroidetes	(phylum):	0.89
31	60807	4.87798	HC5	T24			48/48				Bacteria	(superkingdom):	1	FCB	group	(clade):	1	Bacteroidetes/Chlorobi	group	(clade):	1	Bacteroidetes	(phylum):	1	Cytophagia	(class):	1	Cytophagales	(order):	1	Cytophagaceae	(family):	0.97	Emticicia	(genus):	0.92
32	60185	4.81037	HC5	T24			53/58				Bacteria	(superkingdom):	1	FCB	group	(clade):	1	Bacteroidetes/Chlorobi	group	(clade):	1	Bacteroidetes	(phylum):	1	Cytophagia	(class):	0.97	Cytophagales	(order):	0.93	Cytophagaceae	(family):	0.93	Emticicia	(genus):	0.93
33	57121	5.15058	HC5	T24			50/51				Bacteria	(superkingdom):	0.97	FCB	group	(clade):	0.96	Bacteroidetes/Chlorobi	group	(clade):	0.96	Bacteroidetes	(phylum):	0.96	Cytophagia	(class):	0.95	Cytophagales	(order):	0.93	Cytophagaceae	(family):	0.85	Emticicia	(genus):	0.81
34	56883	3.96785	HC5	T24			43/43				Bacteria	(superkingdom):	1	FCB	group	(clade):	1	Bacteroidetes/Chlorobi	group	(clade):	1	Bacteroidetes	(phylum):	1	Cytophagia	(class):	0.96	Cytophagales	(order):	0.94	Cytophagaceae	(family):	0.94	Emticicia	(genus):	0.94
35	55418	4.8532	HC5	T24			48/48				Bacteria	(superkingdom):	1	FCB	group	(clade):	0.99	Bacteroidetes/Chlorobi	group	(clade):	0.99	Bacteroidetes	(phylum):	0.99	Cytophagia	(class):	0.97	Cytophagales	(order):	0.97	Cytophagaceae	(family):	0.96	Emticicia	(genus):	0.84
36	55063	5.42322	HC5	T24			46/48				Bacteria	(superkingdom):	1	FCB	group	(clade):	1	Bacteroidetes/Chlorobi	group	(clade):	1	Bacteroidetes	(phylum):	1	Cytophagia	(class):	0.97	Cytophagales	(order):	0.97	Cytophagaceae	(family):	0.97	Emticicia	(genus):	0.97
38	53569	4.70474	HC5	T24			49/49				Bacteria	(superkingdom):	0.98	FCB	group	(clade):	0.96	Bacteroidetes/Chlorobi	group	(clade):	0.96	Bacteroidetes	(phylum):	0.96	Cytophagia	(class):	0.94	Cytophagales	(order):	0.94	Cytophagaceae	(family):	0.94	Emticicia	(genus):	0.93
3	167377	4.06248	HC5	T24			145/165				Bacteria	(superkingdom):	0.99	FCB	group	(clade):	0.97	Bacteroidetes/Chlorobi	group	(clade):	0.97	Bacteroidetes	(phylum):	0.97	Cytophagia	(class):	0.83	Cytophagales	(order):	0.83	Cytophagaceae	(family):	0.82	Emticicia	(genus):	0.76
42	45780	4.54029	HC5	T24			41/41				Bacteria	(superkingdom):	1	FCB	group	(clade):	1	Bacteroidetes/Chlorobi	group	(clade):	1	Bacteroidetes	(phylum):	1	Cytophagia	(class):	0.98	Cytophagales	(order):	0.94	Cytophagaceae	(family):	0.94	Emticicia	(genus):	0.92
43	45204	4.33913	HC5	T24			38/40				Bacteria	(superkingdom):	1	FCB	group	(clade):	1	Bacteroidetes/Chlorobi	group	(clade):	1	Bacteroidetes	(phylum):	1	Cytophagia	(class):	0.98	Cytophagales	(order):	0.98	Cytophagaceae	(family):	0.98	Emticicia	(genus):	0.92
45	44758	3.81822	HC5	T24			37/42				Bacteria	(superkingdom):	1	FCB	group	(clade):	0.88	Bacteroidetes/Chlorobi	group	(clade):	0.88	Bacteroidetes	(phylum):	0.88	Cytophagia	(class):	0.86	Cytophagales	(order):	0.86	Cytophagaceae	(family):	0.86	Emticicia	(genus):	0.82
46	44712	4.94337	HC5	T24			34/35				Bacteria	(superkingdom):	0.93	FCB	group	(clade):	0.91	Bacteroidetes/Chlorobi	group	(clade):	0.91	Bacteroidetes	(phylum):	0.91	Cytophagia	(class):	0.89	Cytophagales	(order):	0.86	Cytophagaceae	(family):	0.86	Emticicia	(genus):	0.73
47	44474	4.4474	HC5	T24			37/39				Bacteria	(superkingdom):	0.97	FCB	group	(clade):	0.97	Bacteroidetes/Chlorobi	group	(clade):	0.97	Bacteroidetes	(phylum):	0.97	Cytophagia	(class):	0.91	Cytophagales	(order):	0.91	Cytophagaceae	(family):	0.91	Emticicia	(genus):	0.91
49	43663	4.45861	HC5	T24			27/27				Bacteria	(superkingdom):	1	FCB	group	(clade):	1	Bacteroidetes/Chlorobi	group	(clade):	1	Bacteroidetes	(phylum):	1	Cytophagia	(class):	1	Cytophagales	(order):	1	Cytophagaceae	(family):	1	Emticicia	(genus):	0.95
4	166974	4.85791	HC5	T24			128/135				Bacteria	(superkingdom):	0.99	FCB	group	(clade):	0.98	Bacteroidetes/Chlorobi	group	(clade):	0.98	Bacteroidetes	(phylum):	0.98	Cytophagia	(class):	0.95	Cytophagales	(order):	0.94	Cytophagaceae	(family):	0.93	Emticicia	(genus):	0.9
50	43608	4.58547	HC5	T24			42/45				Bacteria	(superkingdom):	0.99	FCB	group	(clade):	0.97	Bacteroidetes/Chlorobi	group	(clade):	0.97	Bacteroidetes	(phylum):	0.97	Cytophagia	(class):	0.85	Cytophagales	(order):	0.85	Cytophagaceae	(family):	0.81	Emticicia	(genus):	0.66
51	43279	5.30284	HC5	T24			30/30				Bacteria	(superkingdom):	1	FCB	group	(clade):	0.97	Bacteroidetes/Chlorobi	group	(clade):	0.97	Bacteroidetes	(phylum):	0.97	Cytophagia	(class):	0.9	Cytophagales	(order):	0.9	Cytophagaceae	(family):	0.86	Emticicia	(genus):	0.86
52	43040	4.12859	HC5	T24			37/39				Bacteria	(superkingdom):	1	FCB	group	(clade):	1	Bacteroidetes/Chlorobi	group	(clade):	1	Bacteroidetes	(phylum):	0.99	Cytophagia	(class):	0.95	Cytophagales	(order):	0.95	Cytophagaceae	(family):	0.95	Emticicia	(genus):	0.71
53	42516	4.48038	HC5	T24			30/51				Bacteria	(superkingdom):	0.98	FCB	group	(clade):	0.96	Bacteroidetes/Chlorobi	group	(clade):	0.96	Bacteroidetes	(phylum):	0.94	Cytophagia	(class):	0.55	Cytophagales	(order):	0.55	Cytophagaceae	(family):	0.53
55	41105	4.64501	HC5	T24			35/37				Bacteria	(superkingdom):	1	FCB	group	(clade):	1	Bacteroidetes/Chlorobi	group	(clade):	1	Bacteroidetes	(phylum):	1	Cytophagia	(class):	0.95	Cytophagales	(order):	0.91	Cytophagaceae	(family):	0.86	Emticicia	(genus):	0.82
58	39072	4.74895	HC5	T24			36/39				Bacteria	(superkingdom):	1	FCB	group	(clade):	0.99	Bacteroidetes/Chlorobi	group	(clade):	0.99	Bacteroidetes	(phylum):	0.99	Cytophagia	(class):	0.91	Cytophagales	(order):	0.88	Cytophagaceae	(family):	0.85	Emticicia	(genus):	0.78
59	37888	4.69182	HC5	T24			32/45				Bacteria	(superkingdom):	0.93	FCB	group	(clade):	0.9	Bacteroidetes/Chlorobi	group	(clade):	0.9	Bacteroidetes	(phylum):	0.9	Cytophagia	(class):	0.7	Cytophagales	(order):	0.7	Cytophagaceae	(family):	0.7	Emticicia	(genus):	0.59
5	155929	4.08379	HC5	T24			135/139				Bacteria	(superkingdom):	0.99	FCB	group	(clade):	0.98	Bacteroidetes/Chlorobi	group	(clade):	0.98	Bacteroidetes	(phylum):	0.98	Cytophagia	(class):	0.97	Cytophagales	(order):	0.96	Cytophagaceae	(family):	0.96	Emticicia	(genus):	0.88
63	33533	3.66796	HC5	T24			25/25				Bacteria	(superkingdom):	0.98	FCB	group	(clade):	0.96	Bacteroidetes/Chlorobi	group	(clade):	0.96	Bacteroidetes	(phylum):	0.96	Cytophagia	(class):	0.84	Cytophagales	(order):	0.84	Cytophagaceae	(family):	0.84	Emticicia	(genus):	0.84
67	31371	3.49152	HC5	T24			25/27				Bacteria	(superkingdom):	1	FCB	group	(clade):	1	Bacteroidetes/Chlorobi	group	(clade):	1	Bacteroidetes	(phylum):	1	Cytophagia	(class):	0.88	Cytophagales	(order):	0.85	Cytophagaceae	(family):	0.85	Emticicia	(genus):	0.67
6	155381	4.45487	HC5	T24			132/137				Bacteria	(superkingdom):	0.99	FCB	group	(clade):	0.99	Bacteroidetes/Chlorobi	group	(clade):	0.99	Bacteroidetes	(phylum):	0.99	Cytophagia	(class):	0.97	Cytophagales	(order):	0.97	Cytophagaceae	(family):	0.97	Emticicia	(genus):	0.89
73	28733	4.29396	HC5	T24			32/34				Bacteria	(superkingdom):	0.95	FCB	group	(clade):	0.95	Bacteroidetes/Chlorobi	group	(clade):	0.95	Bacteroidetes	(phylum):	0.95	Cytophagia	(class):	0.94	Cytophagales	(order):	0.94	Cytophagaceae	(family):	0.92	Emticicia	(genus):	0.85
74	28635	5.12775	HC5	T24			25/26				Bacteria	(superkingdom):	1	FCB	group	(clade):	0.94	Bacteroidetes/Chlorobi	group	(clade):	0.94	Bacteroidetes	(phylum):	0.94	Cytophagia	(class):	0.81	Cytophagales	(order):	0.81	Cytophagaceae	(family):	0.81	Emticicia	(genus):	0.81
75	28408	4.06036	HC5	T24			20/25				Bacteria	(superkingdom):	1	FCB	group	(clade):	1	Bacteroidetes/Chlorobi	group	(clade):	1	Bacteroidetes	(phylum):	1	Cytophagia	(class):	0.82	Cytophagales	(order):	0.82	Cytophagaceae	(family):	0.8	Emticicia	(genus):	0.54
76	27770	4.66161	HC5	T24			17/18				Bacteria	(superkingdom):	1	FCB	group	(clade):	1	Bacteroidetes/Chlorobi	group	(clade):	1	Bacteroidetes	(phylum):	1	Cytophagia	(class):	0.73	Cytophagales	(order):	0.73	Cytophagaceae	(family):	0.73	Emticicia	(genus):	0.73
78	27155	4.90136	HC5	T24			25/25				Bacteria	(superkingdom):	1	FCB	group	(clade):	1	Bacteroidetes/Chlorobi	group	(clade):	1	Bacteroidetes	(phylum):	1	Cytophagia	(class):	0.96	Cytophagales	(order):	0.96	Cytophagaceae	(family):	0.96	Emticicia	(genus):	0.79
7	152324	4.50638	HC5	T24			126/129				Bacteria	(superkingdom):	0.99	FCB	group	(clade):	0.98	Bacteroidetes/Chlorobi	group	(clade):	0.98	Bacteroidetes	(phylum):	0.98	Cytophagia	(class):	0.93	Cytophagales	(order):	0.93	Cytophagaceae	(family):	0.93	Emticicia	(genus):	0.88
80	26689	5.18267	HC5	T24			19/21				Bacteria	(superkingdom):	0.94	FCB	group	(clade):	0.94	Bacteroidetes/Chlorobi	group	(clade):	0.94	Bacteroidetes	(phylum):	0.94	Cytophagia	(class):	0.94	Cytophagales	(order):	0.94	Cytophagaceae	(family):	0.94	Emticicia	(genus):	0.88
82	25895	4.93065	HC5	T24			25/25				Bacteria	(superkingdom):	1	FCB	group	(clade):	1	Bacteroidetes/Chlorobi	group	(clade):	1	Bacteroidetes	(phylum):	1	Cytophagia	(class):	1	Cytophagales	(order):	0.99	Cytophagaceae	(family):	0.94	Emticicia	(genus):	0.92
83	25145	3.9972	HC5	T24			18/19				Bacteria	(superkingdom):	1	FCB	group	(clade):	0.97	Bacteroidetes/Chlorobi	group	(clade):	0.97	Bacteroidetes	(phylum):	0.97	Cytophagia	(class):	0.89	Cytophagales	(order):	0.89	Cytophagaceae	(family):	0.89	Emticicia	(genus):	0.71
84	25143	4.71011	HC5	T24			23/23				Bacteria	(superkingdom):	1	FCB	group	(clade):	1	Bacteroidetes/Chlorobi	group	(clade):	1	Bacteroidetes	(phylum):	1	Cytophagia	(class):	0.96	Cytophagales	(order):	0.96	Cytophagaceae	(family):	0.96	Emticicia	(genus):	0.96
85	25118	3.80449	HC5	T24			16/21				Bacteria	(superkingdom):	1	FCB	group	(clade):	0.84	Bacteroidetes/Chlorobi	group	(clade):	0.84	Bacteroidetes	(phylum):	0.84	Cytophagia	(class):	0.55	Cytophagales	(order):	0.55	Cytophagaceae	(family):	0.55	Emticicia	(genus):	0.55
88	23563	3.7765	HC5	T24			13/17				Bacteria	(superkingdom):	1	FCB	group	(clade):	1	Bacteroidetes/Chlorobi	group	(clade):	1	Bacteroidetes	(phylum):	1	Cytophagia	(class):	0.73	Cytophagales	(order):	0.73	Cytophagaceae	(family):	0.71	Emticicia	(genus):	0.62
8	149719	4.69282	HC5	T24			124/127				Bacteria	(superkingdom):	1	FCB	group	(clade):	1	Bacteroidetes/Chlorobi	group	(clade):	1	Bacteroidetes	(phylum):	0.99	Cytophagia	(class):	0.92	Cytophagales	(order):	0.92	Cytophagaceae	(family):	0.92	Emticicia	(genus):	0.78
90	23526	3.57866	HC5	T24			24/25				Bacteria	(superkingdom):	1	FCB	group	(clade):	1	Bacteroidetes/Chlorobi	group	(clade):	1	Bacteroidetes	(phylum):	1	Cytophagia	(class):	0.88	Cytophagales	(order):	0.88	Cytophagaceae	(family):	0.88	Emticicia	(genus):	0.86
92	22860	4.53381	HC5	T24			19/21				Bacteria	(superkingdom):	0.98	FCB	group	(clade):	0.97	Bacteroidetes/Chlorobi	group	(clade):	0.97	Bacteroidetes	(phylum):	0.97	Cytophagia	(class):	0.9	Cytophagales	(order):	0.9	Cytophagaceae	(family):	0.9	Emticicia	(genus):	0.87
96	21346	5.498	HC5	T24			21/21				Bacteria	(superkingdom):	1	FCB	group	(clade):	0.99	Bacteroidetes/Chlorobi	group	(clade):	0.99	Bacteroidetes	(phylum):	0.99	Cytophagia	(class):	0.91	Cytophagales	(order):	0.91	Cytophagaceae	(family):	0.91	Emticicia	(genus):	0.78
9	147444	3.54969	HC5	T24			121/129				Bacteria	(superkingdom):	0.97	FCB	group	(clade):	0.95	Bacteroidetes/Chlorobi	group	(clade):	0.95	Bacteroidetes	(phylum):	0.93	Cytophagia	(class):	0.86	Cytophagales	(order):	0.86	Cytophagaceae	(family):	0.84	Emticicia	(genus):	0.78
1	16475	1.28505	HC5	T4			11/13				Bacteria	(superkingdom):	1	Proteobacteria	(phylum):	0.96	Betaproteobacteria	(class):	0.96	Burkholderiales	(order):	0.96	Alcaligenaceae	(family):	0.53	Achromobacter	(genus):	0.53	Achromobacter	animicus	(species):	0.53
1	11280	0.529185	HC6	T16			14/16				Bacteria	(superkingdom):	0.91	Proteobacteria	(phylum):	0.7
2	10905	0.49833	HC6	T16			8/8				Bacteria	(superkingdom):	1	Proteobacteria	(phylum):	1
1	11280	0.529185	HC6	T16			14/16				Bacteria	(superkingdom):	0.91	Proteobacteria	(phylum):	0.7
2	10905	0.49833	HC6	T16			8/8				Bacteria	(superkingdom):	1	Proteobacteria	(phylum):	1
109	18816	1.22816	HC6	T20			18/20				Bacteria	(superkingdom):	1	FCB	group	(clade):	1	Bacteroidetes/Chlorobi	group	(clade):	1	Bacteroidetes	(phylum):	1	Cytophagia	(class):	0.85	Cytophagales	(order):	0.85	Cytophagaceae	(family):	0.85	Emticicia	(genus):	0.7
115	18353	1.17382	HC6	T20			16/16				Bacteria	(superkingdom):	1	FCB	group	(clade):	0.97	Bacteroidetes/Chlorobi	group	(clade):	0.97	Bacteroidetes	(phylum):	0.97	Cytophagia	(class):	0.97	Cytophagales	(order):	0.97	Cytophagaceae	(family):	0.97	Emticicia	(genus):	0.97
116	18238	1.2943	HC6	T20			12/12				Bacteria	(superkingdom):	1	FCB	group	(clade):	1	Bacteroidetes/Chlorobi	group	(clade):	1	Bacteroidetes	(phylum):	1	Cytophagia	(class):	0.65	Cytophagales	(order):	0.65	Cytophagaceae	(family):	0.65	Emticicia	(genus):	0.55
119	18078	1.12813	HC6	T20			16/16				Bacteria	(superkingdom):	1	FCB	group	(clade):	1	Bacteroidetes/Chlorobi	group	(clade):	1	Bacteroidetes	(phylum):	1	Cytophagia	(class):	1	Cytophagales	(order):	1	Cytophagaceae	(family):	1	Emticicia	(genus):	1
124	17823	1.23152	HC6	T20			11/13				Bacteria	(superkingdom):	1	FCB	group	(clade):	1	Bacteroidetes/Chlorobi	group	(clade):	1	Bacteroidetes	(phylum):	0.82
131	17273	1.09232	HC6	T20			14/15				Bacteria	(superkingdom):	1	FCB	group	(clade):	1	Bacteroidetes/Chlorobi	group	(clade):	1	Bacteroidetes	(phylum):	1	Cytophagia	(class):	0.91	Cytophagales	(order):	0.91	Cytophagaceae	(family):	0.91	Emticicia	(genus):	0.69
137	16852	1.16191	HC6	T20			17/18				Bacteria	(superkingdom):	1	FCB	group	(clade):	1	Bacteroidetes/Chlorobi	group	(clade):	1	Bacteroidetes	(phylum):	1	Cytophagia	(class):	1	Cytophagales	(order):	1	Cytophagaceae	(family):	1	Emticicia	(genus):	0.86
13	33905	1.21632	HC6	T20			22/22				Bacteria	(superkingdom):	1	FCB	group	(clade):	1	Bacteroidetes/Chlorobi	group	(clade):	1	Bacteroidetes	(phylum):	1	Cytophagia	(class):	0.91	Cytophagales	(order):	0.91	Cytophagaceae	(family):	0.86	Emticicia	(genus):	0.86
144	16498	1.11508	HC6	T20			15/16				Bacteria	(superkingdom):	1	FCB	group	(clade):	1	Bacteroidetes/Chlorobi	group	(clade):	1	Bacteroidetes	(phylum):	1	Cytophagia	(class):	1	Cytophagales	(order):	1	Cytophagaceae	(family):	0.98	Emticicia	(genus):	0.81
145	16402	1.01751	HC6	T20			15/15				Bacteria	(superkingdom):	1	FCB	group	(clade):	1	Bacteroidetes/Chlorobi	group	(clade):	1	Bacteroidetes	(phylum):	1	Cytophagia	(class):	1	Cytophagales	(order):	1	Cytophagaceae	(family):	1	Emticicia	(genus):	0.97
14	33851	1.14891	HC6	T20			30/31				Bacteria	(superkingdom):	1	FCB	group	(clade):	1	Bacteroidetes/Chlorobi	group	(clade):	1	Bacteroidetes	(phylum):	1	Cytophagia	(class):	0.95	Cytophagales	(order):	0.95	Cytophagaceae	(family):	0.95	Emticicia	(genus):	0.89
15	32048	1.30854	HC6	T20			26/26				Bacteria	(superkingdom):	1	FCB	group	(clade):	1	Bacteroidetes/Chlorobi	group	(clade):	1	Bacteroidetes	(phylum):	1	Cytophagia	(class):	1	Cytophagales	(order):	1	Cytophagaceae	(family):	0.98	Emticicia	(genus):	0.76
160	15737	1.17617	HC6	T20			8/9				Bacteria	(superkingdom):	1	FCB	group	(clade):	1	Bacteroidetes/Chlorobi	group	(clade):	1	Bacteroidetes	(phylum):	1	Cytophagia	(class):	0.57	Cytophagales	(order):	0.52
165	15644	1.0966	HC6	T20			15/15				Bacteria	(superkingdom):	1	FCB	group	(clade):	1	Bacteroidetes/Chlorobi	group	(clade):	1	Bacteroidetes	(phylum):	1	Cytophagia	(class):	0.91	Cytophagales	(order):	0.91	Cytophagaceae	(family):	0.85	Emticicia	(genus):	0.82
166	15552	1.04506	HC6	T20			17/19				Bacteria	(superkingdom):	1	FCB	group	(clade):	0.98	Bacteroidetes/Chlorobi	group	(clade):	0.98	Bacteroidetes	(phylum):	0.98	Cytophagia	(class):	0.98	Cytophagales	(order):	0.94	Cytophagaceae	(family):	0.88	Emticicia	(genus):	0.79
168	15401	0.997119	HC6	T20			14/16				Bacteria	(superkingdom):	0.86	FCB	group	(clade):	0.78	Bacteroidetes/Chlorobi	group	(clade):	0.78	Bacteroidetes	(phylum):	0.78	Cytophagia	(class):	0.78	Cytophagales	(order):	0.78	Cytophagaceae	(family):	0.78	Emticicia	(genus):	0.78
169	15223	1.13295	HC6	T20			11/13				Bacteria	(superkingdom):	1	FCB	group	(clade):	1	Bacteroidetes/Chlorobi	group	(clade):	1	Bacteroidetes	(phylum):	1
170	15201	1.21885	HC6	T20			15/15				Bacteria	(superkingdom):	0.93	FCB	group	(clade):	0.93	Bacteroidetes/Chlorobi	group	(clade):	0.93	Bacteroidetes	(phylum):	0.93	Cytophagia	(class):	0.86	Cytophagales	(order):	0.86	Cytophagaceae	(family):	0.86	Emticicia	(genus):	0.82
172	15013	1.14887	HC6	T20			15/15				Bacteria	(superkingdom):	1	FCB	group	(clade):	1	Bacteroidetes/Chlorobi	group	(clade):	1	Bacteroidetes	(phylum):	1	Cytophagia	(class):	1	Cytophagales	(order):	1	Cytophagaceae	(family):	1	Emticicia	(genus):	0.94
178	14832	1.24529	HC6	T20			15/16				Bacteria	(superkingdom):	1	FCB	group	(clade):	1	Bacteroidetes/Chlorobi	group	(clade):	1	Bacteroidetes	(phylum):	1	Cytophagia	(class):	1	Cytophagales	(order):	0.93	Cytophagaceae	(family):	0.85	Emticicia	(genus):	0.85
17	14011	30.5081	HC6	T24			5/14				Bacteria	(superkingdom):	1	Proteobacteria	(phylum):	1	Gammaproteobacteria	(class):	1	Oceanospirillales	(order):	0.59	Hahellaceae	(family):	0.59	Hahella	(genus):	0.59
183	14618	1.11883	HC6	T20			10/11				Bacteria	(superkingdom):	1	FCB	group	(clade):	1	Bacteroidetes/Chlorobi	group	(clade):	1	Bacteroidetes	(phylum):	1	Cytophagia	(class):	0.72	Cytophagales	(order):	0.72	Cytophagaceae	(family):	0.72
184	14614	1.03513	HC6	T20			12/13				Bacteria	(superkingdom):	1	FCB	group	(clade):	1	Bacteroidetes/Chlorobi	group	(clade):	1	Bacteroidetes	(phylum):	1	Cytophagia	(class):	0.91	Cytophagales	(order):	0.91	Cytophagaceae	(family):	0.91	Emticicia	(genus):	0.74
189	14345	1.25116	HC6	T20			9/10				Bacteria	(superkingdom):	1	FCB	group	(clade):	0.95	Bacteroidetes/Chlorobi	group	(clade):	0.95	Bacteroidetes	(phylum):	0.95	Cytophagia	(class):	0.73	Cytophagales	(order):	0.73	Cytophagaceae	(family):	0.73	Emticicia	(genus):	0.64
18	30831	1.17014	HC6	T20			31/32				Bacteria	(superkingdom):	1	FCB	group	(clade):	0.97	Bacteroidetes/Chlorobi	group	(clade):	0.97	Bacteroidetes	(phylum):	0.97	Cytophagia	(class):	0.97	Cytophagales	(order):	0.97	Cytophagaceae	(family):	0.92	Emticicia	(genus):	0.87
196	14145	1.10272	HC6	T20			10/10				Bacteria	(superkingdom):	1	FCB	group	(clade):	1	Bacteroidetes/Chlorobi	group	(clade):	1	Bacteroidetes	(phylum):	1	Cytophagia	(class):	1	Cytophagales	(order):	1	Cytophagaceae	(family):	1	Emticicia	(genus):	1
19	30727	1.08435	HC6	T20			26/27				Bacteria	(superkingdom):	0.9	FCB	group	(clade):	0.9	Bacteroidetes/Chlorobi	group	(clade):	0.9	Bacteroidetes	(phylum):	0.9	Cytophagia	(class):	0.9	Cytophagales	(order):	0.9	Cytophagaceae	(family):	0.9	Emticicia	(genus):	0.86
1	115126	35.2336	HC6	T24			49/125				Bacteria	(superkingdom):	0.9	Proteobacteria	(phylum):	0.77	Gammaproteobacteria	(class):	0.62
1	217971	69.9123	HC6	T20			131/294				Bacteria	(superkingdom):	0.92	Proteobacteria	(phylum):	0.74	Gammaproteobacteria	(class):	0.54
201	14032	62.1419	HC6	T20			5/14				Bacteria	(superkingdom):	1	Proteobacteria	(phylum):	1	Gammaproteobacteria	(class):	1	Oceanospirillales	(order):	0.57	Hahellaceae	(family):	0.57	Hahella	(genus):	0.57
202	13992	0.999279	HC6	T20			10/11				Bacteria	(superkingdom):	1	FCB	group	(clade):	1	Bacteroidetes/Chlorobi	group	(clade):	1	Bacteroidetes	(phylum):	1	Cytophagia	(class):	1	Cytophagales	(order):	1	Cytophagaceae	(family):	1	Emticicia	(genus):	1
206	13923	1.00971	HC6	T20			9/10				Bacteria	(superkingdom):	1	FCB	group	(clade):	1	Bacteroidetes/Chlorobi	group	(clade):	1	Bacteroidetes	(phylum):	1	Cytophagia	(class):	0.73	Cytophagales	(order):	0.73	Cytophagaceae	(family):	0.53	Emticicia	(genus):	0.53
209	13910	1.05028	HC6	T20			15/16				Bacteria	(superkingdom):	1	FCB	group	(clade):	1	Bacteroidetes/Chlorobi	group	(clade):	1	Bacteroidetes	(phylum):	1	Cytophagia	(class):	1	Cytophagales	(order):	1	Cytophagaceae	(family):	1	Emticicia	(genus):	1
216	13594	0.897527	HC6	T20			12/13				Bacteria	(superkingdom):	0.82	FCB	group	(clade):	0.8	Bacteroidetes/Chlorobi	group	(clade):	0.8	Bacteroidetes	(phylum):	0.68	Cytophagia	(class):	0.63	Cytophagales	(order):	0.63	Cytophagaceae	(family):	0.63
219	13565	1.14504	HC6	T20			12/13				Bacteria	(superkingdom):	1	FCB	group	(clade):	1	Bacteroidetes/Chlorobi	group	(clade):	1	Bacteroidetes	(phylum):	1	Cytophagia	(class):	0.78	Cytophagales	(order):	0.78	Cytophagaceae	(family):	0.78	Emticicia	(genus):	0.55
21	29953	1.4082	HC6	T20			26/27				Bacteria	(superkingdom):	0.96	FCB	group	(clade):	0.89	Bacteroidetes/Chlorobi	group	(clade):	0.89	Bacteroidetes	(phylum):	0.89	Cytophagia	(class):	0.56	Cytophagales	(order):	0.56	Cytophagaceae	(family):	0.51	Emticicia	(genus):	0.51
22	29829	1.10851	HC6	T20			26/26				Bacteria	(superkingdom):	1	FCB	group	(clade):	1	Bacteroidetes/Chlorobi	group	(clade):	1	Bacteroidetes	(phylum):	1	Cytophagia	(class):	0.97	Cytophagales	(order):	0.97	Cytophagaceae	(family):	0.97	Emticicia	(genus):	0.94
233	13297	1.09848	HC6	T20			10/10				Bacteria	(superkingdom):	1	FCB	group	(clade):	1	Bacteroidetes/Chlorobi	group	(clade):	1	Bacteroidetes	(phylum):	1	Cytophagia	(class):	1	Cytophagales	(order):	1	Cytophagaceae	(family):	1	Emticicia	(genus):	1
23	29286	1.21259	HC6	T20			25/28				Bacteria	(superkingdom):	1	FCB	group	(clade):	1	Bacteroidetes/Chlorobi	group	(clade):	1	Bacteroidetes	(phylum):	1	Cytophagia	(class):	1	Cytophagales	(order):	1	Cytophagaceae	(family):	1	Emticicia	(genus):	1
241	13004	1.01196	HC6	T20			14/21				Bacteria	(superkingdom):	0.91	FCB	group	(clade):	0.89	Bacteroidetes/Chlorobi	group	(clade):	0.89	Bacteroidetes	(phylum):	0.89
244	12940	1.16405	HC6	T20			8/8				Bacteria	(superkingdom):	1	FCB	group	(clade):	1	Bacteroidetes/Chlorobi	group	(clade):	1	Bacteroidetes	(phylum):	1	Cytophagia	(class):	1	Cytophagales	(order):	1	Cytophagaceae	(family):	1	Emticicia	(genus):	1
245	12895	1.36466	HC6	T20			11/12				Bacteria	(superkingdom):	1	FCB	group	(clade):	1	Bacteroidetes/Chlorobi	group	(clade):	1	Bacteroidetes	(phylum):	1	Cytophagia	(class):	0.97	Cytophagales	(order):	0.97	Cytophagaceae	(family):	0.97	Emticicia	(genus):	0.83
251	12772	5.88462	HC6	T20			3/4				Bacteria	(superkingdom):	1	Terrabacteria	group	(clade):	0.59	Cyanobacteria/Melainabacteria	group	(clade):	0.59	Cyanobacteria	(phylum):	0.59	Oscillatoriophycideae	(subclass):	0.59	Oscillatoriales	(order):	0.59	Microcoleaceae	(family):	0.59	Symploca	(genus):	0.59
267	12373	1.1812	HC6	T20			12/12				Bacteria	(superkingdom):	0.93	FCB	group	(clade):	0.93	Bacteroidetes/Chlorobi	group	(clade):	0.93	Bacteroidetes	(phylum):	0.93	Cytophagia	(class):	0.93	Cytophagales	(order):	0.93	Cytophagaceae	(family):	0.93	Emticicia	(genus):	0.93
276	12182	1.15612	HC6	T20			14/14				Bacteria	(superkingdom):	1	FCB	group	(clade):	1	Bacteroidetes/Chlorobi	group	(clade):	1	Bacteroidetes	(phylum):	1	Cytophagia	(class):	0.84	Cytophagales	(order):	0.84	Cytophagaceae	(family):	0.84	Emticicia	(genus):	0.64
277	12172	1.17318	HC6	T20			12/13				Bacteria	(superkingdom):	0.98	FCB	group	(clade):	0.98	Bacteroidetes/Chlorobi	group	(clade):	0.98	Bacteroidetes	(phylum):	0.98	Cytophagia	(class):	0.98	Cytophagales	(order):	0.98	Cytophagaceae	(family):	0.98	Emticicia	(genus):	0.98
286	12054	1.34636	HC6	T20			10/13				Bacteria	(superkingdom):	1	FCB	group	(clade):	1	Bacteroidetes/Chlorobi	group	(clade):	1	Bacteroidetes	(phylum):	0.93	Cytophagia	(class):	0.57	Cytophagales	(order):	0.57	Cytophagaceae	(family):	0.57
2	102911	34.5128	HC6	T24			80/163				Bacteria	(superkingdom):	0.89	Proteobacteria	(phylum):	0.77	Gammaproteobacteria	(class):	0.52
2	71552	77.4649	HC6	T20			6/60				Bacteria	(superkingdom):	0.54	Proteobacteria	(phylum):	0.54	Gammaproteobacteria	(class):	0.54
30	27664	1.24636	HC6	T20			29/29				Bacteria	(superkingdom):	0.96	FCB	group	(clade):	0.96	Bacteroidetes/Chlorobi	group	(clade):	0.96	Bacteroidetes	(phylum):	0.96	Cytophagia	(class):	0.92	Cytophagales	(order):	0.88	Cytophagaceae	(family):	0.88	Emticicia	(genus):	0.88
315	11368	1.03514	HC6	T20			10/10				Bacteria	(superkingdom):	1	FCB	group	(clade):	1	Bacteroidetes/Chlorobi	group	(clade):	1	Bacteroidetes	(phylum):	1	Cytophagia	(class):	1	Cytophagales	(order):	1	Cytophagaceae	(family):	1	Emticicia	(genus):	0.87
319	11293	1.04988	HC6	T20			11/11				Bacteria	(superkingdom):	1	FCB	group	(clade):	1	Bacteroidetes/Chlorobi	group	(clade):	1	Bacteroidetes	(phylum):	1	Cytophagia	(class):	1	Cytophagales	(order):	1	Cytophagaceae	(family):	0.89	Emticicia	(genus):	0.89
31	27622	1.05728	HC6	T20			23/23				Bacteria	(superkingdom):	1	FCB	group	(clade):	0.98	Bacteroidetes/Chlorobi	group	(clade):	0.98	Bacteroidetes	(phylum):	0.98	Cytophagia	(class):	0.95	Cytophagales	(order):	0.95	Cytophagaceae	(family):	0.92	Emticicia	(genus):	0.76
333	11134	1.02108	HC6	T20			10/10				Bacteria	(superkingdom):	1	FCB	group	(clade):	1	Bacteroidetes/Chlorobi	group	(clade):	1	Bacteroidetes	(phylum):	1	Cytophagia	(class):	0.95	Cytophagales	(order):	0.95	Cytophagaceae	(family):	0.95	Emticicia	(genus):	0.78
342	10990	0.969714	HC6	T20			11/12				Bacteria	(superkingdom):	1	FCB	group	(clade):	0.95	Bacteroidetes/Chlorobi	group	(clade):	0.95	Bacteroidetes	(phylum):	0.95	Cytophagia	(class):	0.95	Cytophagales	(order):	0.95	Cytophagaceae	(family):	0.95	Emticicia	(genus):	0.95
345	10963	1.01984	HC6	T20			12/13				Bacteria	(superkingdom):	1	FCB	group	(clade):	1	Bacteroidetes/Chlorobi	group	(clade):	1	Bacteroidetes	(phylum):	1	Cytophagia	(class):	1	Cytophagales	(order):	1	Cytophagaceae	(family):	1	Emticicia	(genus):	1
35	27001	1.08276	HC6	T20			23/24				Bacteria	(superkingdom):	1	FCB	group	(clade):	0.94	Bacteroidetes/Chlorobi	group	(clade):	0.94	Bacteroidetes	(phylum):	0.94	Cytophagia	(class):	0.81	Cytophagales	(order):	0.81	Cytophagaceae	(family):	0.81	Emticicia	(genus):	0.81
367	10651	1.07858	HC6	T20			12/12				Bacteria	(superkingdom):	1	FCB	group	(clade):	0.99	Bacteroidetes/Chlorobi	group	(clade):	0.99	Bacteroidetes	(phylum):	0.99	Cytophagia	(class):	0.99	Cytophagales	(order):	0.99	Cytophagaceae	(family):	0.99	Emticicia	(genus):	0.88
369	10606	1.76486	HC6	T20			9/9				Bacteria	(superkingdom):	1	Proteobacteria	(phylum):	0.91	Betaproteobacteria	(class):	0.91	Burkholderiales	(order):	0.68	Comamonadaceae	(family):	0.68	Hydrogenophaga	(genus):	0.68	unclassified	Hydrogenophaga	(no	rank):	0.68
374	10523	0.92247	HC6	T20			11/12				Bacteria	(superkingdom):	1	FCB	group	(clade):	0.99	Bacteroidetes/Chlorobi	group	(clade):	0.99	Bacteroidetes	(phylum):	0.99	Cytophagia	(class):	0.99	Cytophagales	(order):	0.99	Cytophagaceae	(family):	0.99	Emticicia	(genus):	0.99
377	10455	0.832978	HC6	T20			11/12				Bacteria	(superkingdom):	1	FCB	group	(clade):	1	Bacteroidetes/Chlorobi	group	(clade):	1	Bacteroidetes	(phylum):	1	Cytophagia	(class):	1	Cytophagales	(order):	1	Cytophagaceae	(family):	1	Emticicia	(genus):	0.88
381	10427	1.16913	HC6	T20			11/12				Bacteria	(superkingdom):	0.98	FCB	group	(clade):	0.72	Bacteroidetes/Chlorobi	group	(clade):	0.72	Bacteroidetes	(phylum):	0.72	Cytophagia	(class):	0.57	Cytophagales	(order):	0.57	Cytophagaceae	(family):	0.53	Emticicia	(genus):	0.53
385	10270	1.19422	HC6	T20			7/7				Bacteria	(superkingdom):	1	FCB	group	(clade):	1	Bacteroidetes/Chlorobi	group	(clade):	1	Bacteroidetes	(phylum):	1	Cytophagia	(class):	1	Cytophagales	(order):	1	Cytophagaceae	(family):	1	Emticicia	(genus):	1
3	70539	1.21993	HC6	T20			60/62				Bacteria	(superkingdom):	1	FCB	group	(clade):	1	Bacteroidetes/Chlorobi	group	(clade):	1	Bacteroidetes	(phylum):	1	Cytophagia	(class):	0.95	Cytophagales	(order):	0.95	Cytophagaceae	(family):	0.94	Emticicia	(genus):	0.92
3	71229	34.9168	HC6	T24			6/60				Bacteria	(superkingdom):	0.6	Proteobacteria	(phylum):	0.6	Gammaproteobacteria	(class):	0.6
400	10044	1.4452	HC6	T20			9/9				Bacteria	(superkingdom):	1	Proteobacteria	(phylum):	1	Betaproteobacteria	(class):	0.56
42	25699	1.26748	HC6	T20			26/30				Bacteria	(superkingdom):	0.97	FCB	group	(clade):	0.93	Bacteroidetes/Chlorobi	group	(clade):	0.93	Bacteroidetes	(phylum):	0.93	Cytophagia	(class):	0.78	Cytophagales	(order):	0.78	Cytophagaceae	(family):	0.78	Emticicia	(genus):	0.78
43	25596	1.12592	HC6	T20			30/30				Bacteria	(superkingdom):	1	FCB	group	(clade):	1	Bacteroidetes/Chlorobi	group	(clade):	1	Bacteroidetes	(phylum):	1	Cytophagia	(class):	0.97	Cytophagales	(order):	0.97	Cytophagaceae	(family):	0.97	Emticicia	(genus):	0.95
55	24111	1.27247	HC6	T20			15/16				Bacteria	(superkingdom):	1	FCB	group	(clade):	1	Bacteroidetes/Chlorobi	group	(clade):	1	Bacteroidetes	(phylum):	1	Cytophagia	(class):	0.96	Cytophagales	(order):	0.96	Cytophagaceae	(family):	0.91	Emticicia	(genus):	0.75
5	49528	1.19593	HC6	T20			40/41				Bacteria	(superkingdom):	1	FCB	group	(clade):	1	Bacteroidetes/Chlorobi	group	(clade):	1	Bacteroidetes	(phylum):	1	Cytophagia	(class):	0.96	Cytophagales	(order):	0.96	Cytophagaceae	(family):	0.96	Emticicia	(genus):	0.89
61	23177	1.23631	HC6	T20			20/20				Bacteria	(superkingdom):	1	FCB	group	(clade):	1	Bacteroidetes/Chlorobi	group	(clade):	1	Bacteroidetes	(phylum):	1	Cytophagia	(class):	1	Cytophagales	(order):	1	Cytophagaceae	(family):	1	Emticicia	(genus):	1
6	38815	1.18879	HC6	T20			36/38				Bacteria	(superkingdom):	1	FCB	group	(clade):	1	Bacteroidetes/Chlorobi	group	(clade):	1	Bacteroidetes	(phylum):	1	Cytophagia	(class):	0.9	Cytophagales	(order):	0.9	Cytophagaceae	(family):	0.9	Emticicia	(genus):	0.79
77	21043	1.15256	HC6	T20			21/21				Bacteria	(superkingdom):	1	FCB	group	(clade):	0.95	Bacteroidetes/Chlorobi	group	(clade):	0.95	Bacteroidetes	(phylum):	0.95	Cytophagia	(class):	0.88	Cytophagales	(order):	0.84	Cytophagaceae	(family):	0.84	Emticicia	(genus):	0.84
7	38326	1.14338	HC6	T20			31/31				Bacteria	(superkingdom):	1	FCB	group	(clade):	1	Bacteroidetes/Chlorobi	group	(clade):	1	Bacteroidetes	(phylum):	1	Cytophagia	(class):	0.94	Cytophagales	(order):	0.91	Cytophagaceae	(family):	0.91	Emticicia	(genus):	0.91
80	20682	1.15641	HC6	T20			21/21				Bacteria	(superkingdom):	1	FCB	group	(clade):	0.9	Bacteroidetes/Chlorobi	group	(clade):	0.9	Bacteroidetes	(phylum):	0.9	Cytophagia	(class):	0.87	Cytophagales	(order):	0.87	Cytophagaceae	(family):	0.87	Emticicia	(genus):	0.87
8	37821	1.37216	HC6	T20			29/30				Bacteria	(superkingdom):	1	FCB	group	(clade):	0.94	Bacteroidetes/Chlorobi	group	(clade):	0.94	Bacteroidetes	(phylum):	0.94	Cytophagia	(class):	0.93	Cytophagales	(order):	0.93	Cytophagaceae	(family):	0.93	Emticicia	(genus):	0.89
97	19411	1.1536	HC6	T20			19/19				Bacteria	(superkingdom):	1	FCB	group	(clade):	1	Bacteroidetes/Chlorobi	group	(clade):	1	Bacteroidetes	(phylum):	1	Cytophagia	(class):	0.95	Cytophagales	(order):	0.95	Cytophagaceae	(family):	0.95	Emticicia	(genus):	0.95
9	36553	1.11212	HC6	T20			25/25				Bacteria	(superkingdom):	1	FCB	group	(clade):	1	Bacteroidetes/Chlorobi	group	(clade):	1	Bacteroidetes	(phylum):	1	Cytophagia	(class):	1	Cytophagales	(order):	1	Cytophagaceae	(family):	1	Emticicia	(genus):	1
109	18816	1.22816	HC6	T20			18/20				Bacteria	(superkingdom):	1	FCB	group	(clade):	1	Bacteroidetes/Chlorobi	group	(clade):	1	Bacteroidetes	(phylum):	1	Cytophagia	(class):	0.85	Cytophagales	(order):	0.85	Cytophagaceae	(family):	0.85	Emticicia	(genus):	0.7
115	18353	1.17382	HC6	T20			16/16				Bacteria	(superkingdom):	1	FCB	group	(clade):	0.97	Bacteroidetes/Chlorobi	group	(clade):	0.97	Bacteroidetes	(phylum):	0.97	Cytophagia	(class):	0.97	Cytophagales	(order):	0.97	Cytophagaceae	(family):	0.97	Emticicia	(genus):	0.97
116	18238	1.2943	HC6	T20			12/12				Bacteria	(superkingdom):	1	FCB	group	(clade):	1	Bacteroidetes/Chlorobi	group	(clade):	1	Bacteroidetes	(phylum):	1	Cytophagia	(class):	0.65	Cytophagales	(order):	0.65	Cytophagaceae	(family):	0.65	Emticicia	(genus):	0.55
119	18078	1.12813	HC6	T20			16/16				Bacteria	(superkingdom):	1	FCB	group	(clade):	1	Bacteroidetes/Chlorobi	group	(clade):	1	Bacteroidetes	(phylum):	1	Cytophagia	(class):	1	Cytophagales	(order):	1	Cytophagaceae	(family):	1	Emticicia	(genus):	1
124	17823	1.23152	HC6	T20			11/13				Bacteria	(superkingdom):	1	FCB	group	(clade):	1	Bacteroidetes/Chlorobi	group	(clade):	1	Bacteroidetes	(phylum):	0.82
131	17273	1.09232	HC6	T20			14/15				Bacteria	(superkingdom):	1	FCB	group	(clade):	1	Bacteroidetes/Chlorobi	group	(clade):	1	Bacteroidetes	(phylum):	1	Cytophagia	(class):	0.91	Cytophagales	(order):	0.91	Cytophagaceae	(family):	0.91	Emticicia	(genus):	0.69
137	16852	1.16191	HC6	T20			17/18				Bacteria	(superkingdom):	1	FCB	group	(clade):	1	Bacteroidetes/Chlorobi	group	(clade):	1	Bacteroidetes	(phylum):	1	Cytophagia	(class):	1	Cytophagales	(order):	1	Cytophagaceae	(family):	1	Emticicia	(genus):	0.86
13	33905	1.21632	HC6	T20			22/22				Bacteria	(superkingdom):	1	FCB	group	(clade):	1	Bacteroidetes/Chlorobi	group	(clade):	1	Bacteroidetes	(phylum):	1	Cytophagia	(class):	0.91	Cytophagales	(order):	0.91	Cytophagaceae	(family):	0.86	Emticicia	(genus):	0.86
144	16498	1.11508	HC6	T20			15/16				Bacteria	(superkingdom):	1	FCB	group	(clade):	1	Bacteroidetes/Chlorobi	group	(clade):	1	Bacteroidetes	(phylum):	1	Cytophagia	(class):	1	Cytophagales	(order):	1	Cytophagaceae	(family):	0.98	Emticicia	(genus):	0.81
145	16402	1.01751	HC6	T20			15/15				Bacteria	(superkingdom):	1	FCB	group	(clade):	1	Bacteroidetes/Chlorobi	group	(clade):	1	Bacteroidetes	(phylum):	1	Cytophagia	(class):	1	Cytophagales	(order):	1	Cytophagaceae	(family):	1	Emticicia	(genus):	0.97
14	33851	1.14891	HC6	T20			30/31				Bacteria	(superkingdom):	1	FCB	group	(clade):	1	Bacteroidetes/Chlorobi	group	(clade):	1	Bacteroidetes	(phylum):	1	Cytophagia	(class):	0.95	Cytophagales	(order):	0.95	Cytophagaceae	(family):	0.95	Emticicia	(genus):	0.89
15	32048	1.30854	HC6	T20			26/26				Bacteria	(superkingdom):	1	FCB	group	(clade):	1	Bacteroidetes/Chlorobi	group	(clade):	1	Bacteroidetes	(phylum):	1	Cytophagia	(class):	1	Cytophagales	(order):	1	Cytophagaceae	(family):	0.98	Emticicia	(genus):	0.76
160	15737	1.17617	HC6	T20			8/9				Bacteria	(superkingdom):	1	FCB	group	(clade):	1	Bacteroidetes/Chlorobi	group	(clade):	1	Bacteroidetes	(phylum):	1	Cytophagia	(class):	0.57	Cytophagales	(order):	0.52
165	15644	1.0966	HC6	T20			15/15				Bacteria	(superkingdom):	1	FCB	group	(clade):	1	Bacteroidetes/Chlorobi	group	(clade):	1	Bacteroidetes	(phylum):	1	Cytophagia	(class):	0.91	Cytophagales	(order):	0.91	Cytophagaceae	(family):	0.85	Emticicia	(genus):	0.82
166	15552	1.04506	HC6	T20			17/19				Bacteria	(superkingdom):	1	FCB	group	(clade):	0.98	Bacteroidetes/Chlorobi	group	(clade):	0.98	Bacteroidetes	(phylum):	0.98	Cytophagia	(class):	0.98	Cytophagales	(order):	0.94	Cytophagaceae	(family):	0.88	Emticicia	(genus):	0.79
168	15401	0.997119	HC6	T20			14/16				Bacteria	(superkingdom):	0.86	FCB	group	(clade):	0.78	Bacteroidetes/Chlorobi	group	(clade):	0.78	Bacteroidetes	(phylum):	0.78	Cytophagia	(class):	0.78	Cytophagales	(order):	0.78	Cytophagaceae	(family):	0.78	Emticicia	(genus):	0.78
169	15223	1.13295	HC6	T20			11/13				Bacteria	(superkingdom):	1	FCB	group	(clade):	1	Bacteroidetes/Chlorobi	group	(clade):	1	Bacteroidetes	(phylum):	1
170	15201	1.21885	HC6	T20			15/15				Bacteria	(superkingdom):	0.93	FCB	group	(clade):	0.93	Bacteroidetes/Chlorobi	group	(clade):	0.93	Bacteroidetes	(phylum):	0.93	Cytophagia	(class):	0.86	Cytophagales	(order):	0.86	Cytophagaceae	(family):	0.86	Emticicia	(genus):	0.82
172	15013	1.14887	HC6	T20			15/15				Bacteria	(superkingdom):	1	FCB	group	(clade):	1	Bacteroidetes/Chlorobi	group	(clade):	1	Bacteroidetes	(phylum):	1	Cytophagia	(class):	1	Cytophagales	(order):	1	Cytophagaceae	(family):	1	Emticicia	(genus):	0.94
178	14832	1.24529	HC6	T20			15/16				Bacteria	(superkingdom):	1	FCB	group	(clade):	1	Bacteroidetes/Chlorobi	group	(clade):	1	Bacteroidetes	(phylum):	1	Cytophagia	(class):	1	Cytophagales	(order):	0.93	Cytophagaceae	(family):	0.85	Emticicia	(genus):	0.85
183	14618	1.11883	HC6	T20			10/11				Bacteria	(superkingdom):	1	FCB	group	(clade):	1	Bacteroidetes/Chlorobi	group	(clade):	1	Bacteroidetes	(phylum):	1	Cytophagia	(class):	0.72	Cytophagales	(order):	0.72	Cytophagaceae	(family):	0.72
184	14614	1.03513	HC6	T20			12/13				Bacteria	(superkingdom):	1	FCB	group	(clade):	1	Bacteroidetes/Chlorobi	group	(clade):	1	Bacteroidetes	(phylum):	1	Cytophagia	(class):	0.91	Cytophagales	(order):	0.91	Cytophagaceae	(family):	0.91	Emticicia	(genus):	0.74
189	14345	1.25116	HC6	T20			9/10				Bacteria	(superkingdom):	1	FCB	group	(clade):	0.95	Bacteroidetes/Chlorobi	group	(clade):	0.95	Bacteroidetes	(phylum):	0.95	Cytophagia	(class):	0.73	Cytophagales	(order):	0.73	Cytophagaceae	(family):	0.73	Emticicia	(genus):	0.64
18	30831	1.17014	HC6	T20			31/32				Bacteria	(superkingdom):	1	FCB	group	(clade):	0.97	Bacteroidetes/Chlorobi	group	(clade):	0.97	Bacteroidetes	(phylum):	0.97	Cytophagia	(class):	0.97	Cytophagales	(order):	0.97	Cytophagaceae	(family):	0.92	Emticicia	(genus):	0.87
196	14145	1.10272	HC6	T20			10/10				Bacteria	(superkingdom):	1	FCB	group	(clade):	1	Bacteroidetes/Chlorobi	group	(clade):	1	Bacteroidetes	(phylum):	1	Cytophagia	(class):	1	Cytophagales	(order):	1	Cytophagaceae	(family):	1	Emticicia	(genus):	1
19	30727	1.08435	HC6	T20			26/27				Bacteria	(superkingdom):	0.9	FCB	group	(clade):	0.9	Bacteroidetes/Chlorobi	group	(clade):	0.9	Bacteroidetes	(phylum):	0.9	Cytophagia	(class):	0.9	Cytophagales	(order):	0.9	Cytophagaceae	(family):	0.9	Emticicia	(genus):	0.86
1	217971	69.9123	HC6	T20			131/294				Bacteria	(superkingdom):	0.92	Proteobacteria	(phylum):	0.74	Gammaproteobacteria	(class):	0.54
201	14032	62.1419	HC6	T20			5/14				Bacteria	(superkingdom):	1	Proteobacteria	(phylum):	1	Gammaproteobacteria	(class):	1	Oceanospirillales	(order):	0.57	Hahellaceae	(family):	0.57	Hahella	(genus):	0.57
202	13992	0.999279	HC6	T20			10/11				Bacteria	(superkingdom):	1	FCB	group	(clade):	1	Bacteroidetes/Chlorobi	group	(clade):	1	Bacteroidetes	(phylum):	1	Cytophagia	(class):	1	Cytophagales	(order):	1	Cytophagaceae	(family):	1	Emticicia	(genus):	1
206	13923	1.00971	HC6	T20			9/10				Bacteria	(superkingdom):	1	FCB	group	(clade):	1	Bacteroidetes/Chlorobi	group	(clade):	1	Bacteroidetes	(phylum):	1	Cytophagia	(class):	0.73	Cytophagales	(order):	0.73	Cytophagaceae	(family):	0.53	Emticicia	(genus):	0.53
209	13910	1.05028	HC6	T20			15/16				Bacteria	(superkingdom):	1	FCB	group	(clade):	1	Bacteroidetes/Chlorobi	group	(clade):	1	Bacteroidetes	(phylum):	1	Cytophagia	(class):	1	Cytophagales	(order):	1	Cytophagaceae	(family):	1	Emticicia	(genus):	1
216	13594	0.897527	HC6	T20			12/13				Bacteria	(superkingdom):	0.82	FCB	group	(clade):	0.8	Bacteroidetes/Chlorobi	group	(clade):	0.8	Bacteroidetes	(phylum):	0.68	Cytophagia	(class):	0.63	Cytophagales	(order):	0.63	Cytophagaceae	(family):	0.63
219	13565	1.14504	HC6	T20			12/13				Bacteria	(superkingdom):	1	FCB	group	(clade):	1	Bacteroidetes/Chlorobi	group	(clade):	1	Bacteroidetes	(phylum):	1	Cytophagia	(class):	0.78	Cytophagales	(order):	0.78	Cytophagaceae	(family):	0.78	Emticicia	(genus):	0.55
21	29953	1.4082	HC6	T20			26/27				Bacteria	(superkingdom):	0.96	FCB	group	(clade):	0.89	Bacteroidetes/Chlorobi	group	(clade):	0.89	Bacteroidetes	(phylum):	0.89	Cytophagia	(class):	0.56	Cytophagales	(order):	0.56	Cytophagaceae	(family):	0.51	Emticicia	(genus):	0.51
22	29829	1.10851	HC6	T20			26/26				Bacteria	(superkingdom):	1	FCB	group	(clade):	1	Bacteroidetes/Chlorobi	group	(clade):	1	Bacteroidetes	(phylum):	1	Cytophagia	(class):	0.97	Cytophagales	(order):	0.97	Cytophagaceae	(family):	0.97	Emticicia	(genus):	0.94
233	13297	1.09848	HC6	T20			10/10				Bacteria	(superkingdom):	1	FCB	group	(clade):	1	Bacteroidetes/Chlorobi	group	(clade):	1	Bacteroidetes	(phylum):	1	Cytophagia	(class):	1	Cytophagales	(order):	1	Cytophagaceae	(family):	1	Emticicia	(genus):	1
23	29286	1.21259	HC6	T20			25/28				Bacteria	(superkingdom):	1	FCB	group	(clade):	1	Bacteroidetes/Chlorobi	group	(clade):	1	Bacteroidetes	(phylum):	1	Cytophagia	(class):	1	Cytophagales	(order):	1	Cytophagaceae	(family):	1	Emticicia	(genus):	1
241	13004	1.01196	HC6	T20			14/21				Bacteria	(superkingdom):	0.91	FCB	group	(clade):	0.89	Bacteroidetes/Chlorobi	group	(clade):	0.89	Bacteroidetes	(phylum):	0.89
244	12940	1.16405	HC6	T20			8/8				Bacteria	(superkingdom):	1	FCB	group	(clade):	1	Bacteroidetes/Chlorobi	group	(clade):	1	Bacteroidetes	(phylum):	1	Cytophagia	(class):	1	Cytophagales	(order):	1	Cytophagaceae	(family):	1	Emticicia	(genus):	1
245	12895	1.36466	HC6	T20			11/12				Bacteria	(superkingdom):	1	FCB	group	(clade):	1	Bacteroidetes/Chlorobi	group	(clade):	1	Bacteroidetes	(phylum):	1	Cytophagia	(class):	0.97	Cytophagales	(order):	0.97	Cytophagaceae	(family):	0.97	Emticicia	(genus):	0.83
251	12772	5.88462	HC6	T20			3/4				Bacteria	(superkingdom):	1	Terrabacteria	group	(clade):	0.59	Cyanobacteria/Melainabacteria	group	(clade):	0.59	Cyanobacteria	(phylum):	0.59	Oscillatoriophycideae	(subclass):	0.59	Oscillatoriales	(order):	0.59	Microcoleaceae	(family):	0.59	Symploca	(genus):	0.59
267	12373	1.1812	HC6	T20			12/12				Bacteria	(superkingdom):	0.93	FCB	group	(clade):	0.93	Bacteroidetes/Chlorobi	group	(clade):	0.93	Bacteroidetes	(phylum):	0.93	Cytophagia	(class):	0.93	Cytophagales	(order):	0.93	Cytophagaceae	(family):	0.93	Emticicia	(genus):	0.93
276	12182	1.15612	HC6	T20			14/14				Bacteria	(superkingdom):	1	FCB	group	(clade):	1	Bacteroidetes/Chlorobi	group	(clade):	1	Bacteroidetes	(phylum):	1	Cytophagia	(class):	0.84	Cytophagales	(order):	0.84	Cytophagaceae	(family):	0.84	Emticicia	(genus):	0.64
277	12172	1.17318	HC6	T20			12/13				Bacteria	(superkingdom):	0.98	FCB	group	(clade):	0.98	Bacteroidetes/Chlorobi	group	(clade):	0.98	Bacteroidetes	(phylum):	0.98	Cytophagia	(class):	0.98	Cytophagales	(order):	0.98	Cytophagaceae	(family):	0.98	Emticicia	(genus):	0.98
286	12054	1.34636	HC6	T20			10/13				Bacteria	(superkingdom):	1	FCB	group	(clade):	1	Bacteroidetes/Chlorobi	group	(clade):	1	Bacteroidetes	(phylum):	0.93	Cytophagia	(class):	0.57	Cytophagales	(order):	0.57	Cytophagaceae	(family):	0.57
2	71552	77.4649	HC6	T20			6/60				Bacteria	(superkingdom):	0.54	Proteobacteria	(phylum):	0.54	Gammaproteobacteria	(class):	0.54
30	27664	1.24636	HC6	T20			29/29				Bacteria	(superkingdom):	0.96	FCB	group	(clade):	0.96	Bacteroidetes/Chlorobi	group	(clade):	0.96	Bacteroidetes	(phylum):	0.96	Cytophagia	(class):	0.92	Cytophagales	(order):	0.88	Cytophagaceae	(family):	0.88	Emticicia	(genus):	0.88
315	11368	1.03514	HC6	T20			10/10				Bacteria	(superkingdom):	1	FCB	group	(clade):	1	Bacteroidetes/Chlorobi	group	(clade):	1	Bacteroidetes	(phylum):	1	Cytophagia	(class):	1	Cytophagales	(order):	1	Cytophagaceae	(family):	1	Emticicia	(genus):	0.87
319	11293	1.04988	HC6	T20			11/11				Bacteria	(superkingdom):	1	FCB	group	(clade):	1	Bacteroidetes/Chlorobi	group	(clade):	1	Bacteroidetes	(phylum):	1	Cytophagia	(class):	1	Cytophagales	(order):	1	Cytophagaceae	(family):	0.89	Emticicia	(genus):	0.89
31	27622	1.05728	HC6	T20			23/23				Bacteria	(superkingdom):	1	FCB	group	(clade):	0.98	Bacteroidetes/Chlorobi	group	(clade):	0.98	Bacteroidetes	(phylum):	0.98	Cytophagia	(class):	0.95	Cytophagales	(order):	0.95	Cytophagaceae	(family):	0.92	Emticicia	(genus):	0.76
333	11134	1.02108	HC6	T20			10/10				Bacteria	(superkingdom):	1	FCB	group	(clade):	1	Bacteroidetes/Chlorobi	group	(clade):	1	Bacteroidetes	(phylum):	1	Cytophagia	(class):	0.95	Cytophagales	(order):	0.95	Cytophagaceae	(family):	0.95	Emticicia	(genus):	0.78
342	10990	0.969714	HC6	T20			11/12				Bacteria	(superkingdom):	1	FCB	group	(clade):	0.95	Bacteroidetes/Chlorobi	group	(clade):	0.95	Bacteroidetes	(phylum):	0.95	Cytophagia	(class):	0.95	Cytophagales	(order):	0.95	Cytophagaceae	(family):	0.95	Emticicia	(genus):	0.95
345	10963	1.01984	HC6	T20			12/13				Bacteria	(superkingdom):	1	FCB	group	(clade):	1	Bacteroidetes/Chlorobi	group	(clade):	1	Bacteroidetes	(phylum):	1	Cytophagia	(class):	1	Cytophagales	(order):	1	Cytophagaceae	(family):	1	Emticicia	(genus):	1
35	27001	1.08276	HC6	T20			23/24				Bacteria	(superkingdom):	1	FCB	group	(clade):	0.94	Bacteroidetes/Chlorobi	group	(clade):	0.94	Bacteroidetes	(phylum):	0.94	Cytophagia	(class):	0.81	Cytophagales	(order):	0.81	Cytophagaceae	(family):	0.81	Emticicia	(genus):	0.81
367	10651	1.07858	HC6	T20			12/12				Bacteria	(superkingdom):	1	FCB	group	(clade):	0.99	Bacteroidetes/Chlorobi	group	(clade):	0.99	Bacteroidetes	(phylum):	0.99	Cytophagia	(class):	0.99	Cytophagales	(order):	0.99	Cytophagaceae	(family):	0.99	Emticicia	(genus):	0.88
369	10606	1.76486	HC6	T20			9/9				Bacteria	(superkingdom):	1	Proteobacteria	(phylum):	0.91	Betaproteobacteria	(class):	0.91	Burkholderiales	(order):	0.68	Comamonadaceae	(family):	0.68	Hydrogenophaga	(genus):	0.68	unclassified	Hydrogenophaga	(no	rank):	0.68
374	10523	0.92247	HC6	T20			11/12				Bacteria	(superkingdom):	1	FCB	group	(clade):	0.99	Bacteroidetes/Chlorobi	group	(clade):	0.99	Bacteroidetes	(phylum):	0.99	Cytophagia	(class):	0.99	Cytophagales	(order):	0.99	Cytophagaceae	(family):	0.99	Emticicia	(genus):	0.99
377	10455	0.832978	HC6	T20			11/12				Bacteria	(superkingdom):	1	FCB	group	(clade):	1	Bacteroidetes/Chlorobi	group	(clade):	1	Bacteroidetes	(phylum):	1	Cytophagia	(class):	1	Cytophagales	(order):	1	Cytophagaceae	(family):	1	Emticicia	(genus):	0.88
381	10427	1.16913	HC6	T20			11/12				Bacteria	(superkingdom):	0.98	FCB	group	(clade):	0.72	Bacteroidetes/Chlorobi	group	(clade):	0.72	Bacteroidetes	(phylum):	0.72	Cytophagia	(class):	0.57	Cytophagales	(order):	0.57	Cytophagaceae	(family):	0.53	Emticicia	(genus):	0.53
385	10270	1.19422	HC6	T20			7/7				Bacteria	(superkingdom):	1	FCB	group	(clade):	1	Bacteroidetes/Chlorobi	group	(clade):	1	Bacteroidetes	(phylum):	1	Cytophagia	(class):	1	Cytophagales	(order):	1	Cytophagaceae	(family):	1	Emticicia	(genus):	1
3	70539	1.21993	HC6	T20			60/62				Bacteria	(superkingdom):	1	FCB	group	(clade):	1	Bacteroidetes/Chlorobi	group	(clade):	1	Bacteroidetes	(phylum):	1	Cytophagia	(class):	0.95	Cytophagales	(order):	0.95	Cytophagaceae	(family):	0.94	Emticicia	(genus):	0.92
400	10044	1.4452	HC6	T20			9/9				Bacteria	(superkingdom):	1	Proteobacteria	(phylum):	1	Betaproteobacteria	(class):	0.56
42	25699	1.26748	HC6	T20			26/30				Bacteria	(superkingdom):	0.97	FCB	group	(clade):	0.93	Bacteroidetes/Chlorobi	group	(clade):	0.93	Bacteroidetes	(phylum):	0.93	Cytophagia	(class):	0.78	Cytophagales	(order):	0.78	Cytophagaceae	(family):	0.78	Emticicia	(genus):	0.78
43	25596	1.12592	HC6	T20			30/30				Bacteria	(superkingdom):	1	FCB	group	(clade):	1	Bacteroidetes/Chlorobi	group	(clade):	1	Bacteroidetes	(phylum):	1	Cytophagia	(class):	0.97	Cytophagales	(order):	0.97	Cytophagaceae	(family):	0.97	Emticicia	(genus):	0.95
55	24111	1.27247	HC6	T20			15/16				Bacteria	(superkingdom):	1	FCB	group	(clade):	1	Bacteroidetes/Chlorobi	group	(clade):	1	Bacteroidetes	(phylum):	1	Cytophagia	(class):	0.96	Cytophagales	(order):	0.96	Cytophagaceae	(family):	0.91	Emticicia	(genus):	0.75
5	49528	1.19593	HC6	T20			40/41				Bacteria	(superkingdom):	1	FCB	group	(clade):	1	Bacteroidetes/Chlorobi	group	(clade):	1	Bacteroidetes	(phylum):	1	Cytophagia	(class):	0.96	Cytophagales	(order):	0.96	Cytophagaceae	(family):	0.96	Emticicia	(genus):	0.89
61	23177	1.23631	HC6	T20			20/20				Bacteria	(superkingdom):	1	FCB	group	(clade):	1	Bacteroidetes/Chlorobi	group	(clade):	1	Bacteroidetes	(phylum):	1	Cytophagia	(class):	1	Cytophagales	(order):	1	Cytophagaceae	(family):	1	Emticicia	(genus):	1
6	38815	1.18879	HC6	T20			36/38				Bacteria	(superkingdom):	1	FCB	group	(clade):	1	Bacteroidetes/Chlorobi	group	(clade):	1	Bacteroidetes	(phylum):	1	Cytophagia	(class):	0.9	Cytophagales	(order):	0.9	Cytophagaceae	(family):	0.9	Emticicia	(genus):	0.79
77	21043	1.15256	HC6	T20			21/21				Bacteria	(superkingdom):	1	FCB	group	(clade):	0.95	Bacteroidetes/Chlorobi	group	(clade):	0.95	Bacteroidetes	(phylum):	0.95	Cytophagia	(class):	0.88	Cytophagales	(order):	0.84	Cytophagaceae	(family):	0.84	Emticicia	(genus):	0.84
7	38326	1.14338	HC6	T20			31/31				Bacteria	(superkingdom):	1	FCB	group	(clade):	1	Bacteroidetes/Chlorobi	group	(clade):	1	Bacteroidetes	(phylum):	1	Cytophagia	(class):	0.94	Cytophagales	(order):	0.91	Cytophagaceae	(family):	0.91	Emticicia	(genus):	0.91
80	20682	1.15641	HC6	T20			21/21				Bacteria	(superkingdom):	1	FCB	group	(clade):	0.9	Bacteroidetes/Chlorobi	group	(clade):	0.9	Bacteroidetes	(phylum):	0.9	Cytophagia	(class):	0.87	Cytophagales	(order):	0.87	Cytophagaceae	(family):	0.87	Emticicia	(genus):	0.87
8	37821	1.37216	HC6	T20			29/30				Bacteria	(superkingdom):	1	FCB	group	(clade):	0.94	Bacteroidetes/Chlorobi	group	(clade):	0.94	Bacteroidetes	(phylum):	0.94	Cytophagia	(class):	0.93	Cytophagales	(order):	0.93	Cytophagaceae	(family):	0.93	Emticicia	(genus):	0.89
97	19411	1.1536	HC6	T20			19/19				Bacteria	(superkingdom):	1	FCB	group	(clade):	1	Bacteroidetes/Chlorobi	group	(clade):	1	Bacteroidetes	(phylum):	1	Cytophagia	(class):	0.95	Cytophagales	(order):	0.95	Cytophagaceae	(family):	0.95	Emticicia	(genus):	0.95
9	36553	1.11212	HC6	T20			25/25				Bacteria	(superkingdom):	1	FCB	group	(clade):	1	Bacteroidetes/Chlorobi	group	(clade):	1	Bacteroidetes	(phylum):	1	Cytophagia	(class):	1	Cytophagales	(order):	1	Cytophagaceae	(family):	1	Emticicia	(genus):	1
17	14011	30.5081	HC6	T24			5/14				Bacteria	(superkingdom):	1	Proteobacteria	(phylum):	1	Gammaproteobacteria	(class):	1	Oceanospirillales	(order):	0.59	Hahellaceae	(family):	0.59	Hahella	(genus):	0.59
1	115126	35.2336	HC6	T24			49/125				Bacteria	(superkingdom):	0.9	Proteobacteria	(phylum):	0.77	Gammaproteobacteria	(class):	0.62
2	102911	34.5128	HC6	T24			80/163				Bacteria	(superkingdom):	0.89	Proteobacteria	(phylum):	0.77	Gammaproteobacteria	(class):	0.52
3	71229	34.9168	HC6	T24			6/60				Bacteria	(superkingdom):	0.6	Proteobacteria	(phylum):	0.6	Gammaproteobacteria	(class):	0.6
10	51059	4.89376	HC7	T1			50/54				Bacteria	(superkingdom):	1	Bacteria	incertae	sedis	(no	rank):	0.57	Bacteria	candidate	phyla	(clade):	0.57	Candidatus	Saccharibacteria	(phylum):	0.57	unclassified	Saccharibacteria	(no	rank):	0.54
11	47664	4.93048	HC7	T1			44/54				Bacteria	(superkingdom):	1	Bacteria	incertae	sedis	(no	rank):	0.63	Bacteria	candidate	phyla	(clade):	0.63	Candidatus	Saccharibacteria	(phylum):	0.59	unclassified	Saccharibacteria	(no	rank):	0.59
12	38600	5.02573	HC7	T1			33/38				Bacteria	(superkingdom):	1
13	36736	5.06414	HC7	T1			36/42				Bacteria	(superkingdom):	1	Bacteria	incertae	sedis	(no	rank):	0.64	Bacteria	candidate	phyla	(clade):	0.64	Candidatus	Saccharibacteria	(phylum):	0.56	unclassified	Saccharibacteria	(no	rank):	0.56
14	32309	6.05289	HC7	T1			29/29				Bacteria	(superkingdom):	0.99
15	31490	4.88183	HC7	T1			26/28				Bacteria	(superkingdom):	1
16	26819	4.98677	HC7	T1			27/30				Bacteria	(superkingdom):	1
17	21677	4.3574	HC7	T1			21/24				Bacteria	(superkingdom):	1	Bacteria	incertae	sedis	(no	rank):	0.71	Bacteria	candidate	phyla	(clade):	0.71	Candidatus	Saccharibacteria	(phylum):	0.71	unclassified	Saccharibacteria	(no	rank):	0.71
18	17759	4.85634	HC7	T1			19/21				Bacteria	(superkingdom):	1
19	13749	9.03817	HC7	T16			12/17				Bacteria	(superkingdom):	0.98
19	17228	4.73043	HC7	T1			12/13				Bacteria	(superkingdom):	1
20	16851	4.81906	HC7	T1			14/16				Bacteria	(superkingdom):	1	Bacteria	incertae	sedis	(no	rank):	0.53	Bacteria	candidate	phyla	(clade):	0.53	Candidatus	Saccharibacteria	(phylum):	0.53	unclassified	Saccharibacteria	(no	rank):	0.53
21	14402	4.79776	HC7	T1			14/14				Bacteria	(superkingdom):	0.96
22	10501	4.79179	HC7	T1			9/9				Bacteria	(superkingdom):	1
23	10082	4.38041	HC7	T1			12/13				Bacteria	(superkingdom):	1
24	10004	4.36296	HC7	T1			7/10				Bacteria	(superkingdom):	1
42	10366	0.367712	HC7	T16			11/20				Bacteria	(superkingdom):	1	Proteobacteria	(phylum):	1	Alphaproteobacteria	(class):	0.95	Rhodospirillales	(order):	0.95	Rhodospirillaceae	(family):	0.91	Azospirillum	(genus):	0.87
4	103954	5.31206	HC7	T1			65/75				Bacteria	(superkingdom):	0.99
6	71889	5.07353	HC7	T1			59/66				Bacteria	(superkingdom):	1
7	67491	4.33871	HC7	T1			56/72				Bacteria	(superkingdom):	1
8	62180	4.51385	HC7	T1			52/59				Bacteria	(superkingdom):	1	Bacteria	incertae	sedis	(no	rank):	0.65	Bacteria	candidate	phyla	(clade):	0.65	Candidatus	Saccharibacteria	(phylum):	0.58	unclassified	Saccharibacteria	(no	rank):	0.51
9	51904	5.52763	HC7	T1			54/60				Bacteria	(superkingdom):	1
19	13749	9.03817	HC7	T16			12/17				Bacteria	(superkingdom):	0.98
42	10366	0.367712	HC7	T16			11/20				Bacteria	(superkingdom):	1	Proteobacteria	(phylum):	1	Alphaproteobacteria	(class):	0.95	Rhodospirillales	(order):	0.95	Rhodospirillaceae	(family):	0.91	Azospirillum	(genus):	0.87
102	30113	3.01891	HC7	T20			14/16				Bacteria	(superkingdom):	0.95	FCB	group	(clade):	0.79	Bacteroidetes/Chlorobi	group	(clade):	0.79	Bacteroidetes	(phylum):	0.59
104	29032	2.44778	HC7	T20			19/21				Bacteria	(superkingdom):	1	Proteobacteria	(phylum):	0.77
109	22330	4.05783	HC7	T24			13/14				Bacteria	(superkingdom):	1	Proteobacteria	(phylum):	0.66
109	28361	2.06765	HC7	T20			27/27				Bacteria	(superkingdom):	1	Terrabacteria	group	(clade):	0.97	Actinobacteria	(phylum):	0.97
10	147780	5.27775	HC7	T24			96/101				Bacteria	(superkingdom):	0.92
10	158052	2.39642	HC7	T20			111/125				Bacteria	(superkingdom):	0.9
112	22104	1.06739	HC7	T24			21/26				Bacteria	(superkingdom):	1	Proteobacteria	(phylum):	0.84
11	139480	5.45447	HC7	T24			78/99				Bacteria	(superkingdom):	0.96
11	144325	2.63746	HC7	T20			71/84				Bacteria	(superkingdom):	0.87
120	20976	6.04379	HC7	T24			8/11				Bacteria	(superkingdom):	0.82	FCB	group	(clade):	0.54	Bacteroidetes/Chlorobi	group	(clade):	0.54
122	25639	1.76462	HC7	T20			18/27				Bacteria	(superkingdom):	0.95
124	25635	2.14611	HC7	T20			22/24				Bacteria	(superkingdom):	0.83	Terrabacteria	group	(clade):	0.77	Actinobacteria	(phylum):	0.69
126	25274	1.16718	HC7	T20			17/21
12	139073	5.1788	HC7	T24			72/85				Bacteria	(superkingdom):	0.96	FCB	group	(clade):	0.52	Bacteroidetes/Chlorobi	group	(clade):	0.52
12	140686	2.00518	HC7	T20			72/85				Bacteria	(superkingdom):	0.96	FCB	group	(clade):	0.52	Bacteroidetes/Chlorobi	group	(clade):	0.52
131	24692	2.19788	HC7	T20			18/20				Bacteria	(superkingdom):	1	Proteobacteria	(phylum):	0.54
132	24461	2.55831	HC7	T20			14/16				Bacteria	(superkingdom):	0.77	FCB	group	(clade):	0.66	Bacteroidetes/Chlorobi	group	(clade):	0.66
134	19728	4.52079	HC7	T24			19/21				Bacteria	(superkingdom):	0.98
138	23976	2.28404	HC7	T20			23/23				Bacteria	(superkingdom):	1	Terrabacteria	group	(clade):	0.59	Actinobacteria	(phylum):	0.53
13	128642	6.12088	HC7	T24			92/96				Bacteria	(superkingdom):	0.98
13	139330	2.00868	HC7	T20			94/103				Bacteria	(superkingdom):	0.91
141	19277	2.47467	HC7	T24			18/19				Bacteria	(superkingdom):	1	Proteobacteria	(phylum):	0.57
143	23330	2.85696	HC7	T20			12/20				Bacteria	(superkingdom):	1
145	19065	7.65672	HC7	T24			8/12				Bacteria	(superkingdom):	1
148	19008	4.60246	HC7	T24			11/12				Bacteria	(superkingdom):	0.91
148	23170	1.8794	HC7	T20			20/21				Bacteria	(superkingdom):	0.84	Terrabacteria	group	(clade):	0.7	Actinobacteria	(phylum):	0.68	Actinobacteria	(class):	0.55
14	124472	6.38351	HC7	T24			52/66				Bacteria	(superkingdom):	0.98
14	129421	2.71642	HC7	T20			92/96				Bacteria	(superkingdom):	0.98
154	18664	4.09575	HC7	T24			14/15				Bacteria	(superkingdom):	0.95
15	118995	4.81283	HC7	T24			82/93				Bacteria	(superkingdom):	0.95
15	125323	2.23363	HC7	T20			120/125				Bacteria	(superkingdom):	0.99	Terrabacteria	group	(clade):	0.89	Actinobacteria	(phylum):	0.86
161	21226	1.72397	HC7	T20			11/16				Bacteria	(superkingdom):	1
163	21023	1.97866	HC7	T20			9/11				Bacteria	(superkingdom):	0.78
164	18115	4.86613	HC7	T24			8/10				Bacteria	(superkingdom):	0.76
166	18100	1.77104	HC7	T24			17/17				Bacteria	(superkingdom):	1	Proteobacteria	(phylum):	0.91
168	17883	3.54494	HC7	T24			7/7				Bacteria	(superkingdom):	1	Proteobacteria	(phylum):	0.92
169	20539	2.03238	HC7	T20			20/23				Bacteria	(superkingdom):	1	Terrabacteria	group	(clade):	0.94	Actinobacteria	(phylum):	0.94
16	111953	5.50985	HC7	T24			65/74				Bacteria	(superkingdom):	0.94
16	125319	1.93445	HC7	T20			87/100				Bacteria	(superkingdom):	0.95
172	17553	0.890394	HC7	T24			14/15				Bacteria	(superkingdom):	1	Proteobacteria	(phylum):	0.97	Betaproteobacteria	(class):	0.77	Burkholderiales	(order):	0.77	Burkholderiales	genera	incertae	sedis	(no	rank):	0.62	Roseateles	(genus):	0.62	Roseateles	aquatilis	(species):	0.62
176	17240	7.12891	HC7	T24			18/18				Bacteria	(superkingdom):	1	FCB	group	(clade):	1	Bacteroidetes/Chlorobi	group	(clade):	1	Bacteroidetes	(phylum):	1	Cytophagia	(class):	1	Cytophagales	(order):	1	Cytophagaceae	(family):	1	Sporocytophaga	(genus):	1
179	16979	0.85972	HC7	T24			15/15				Bacteria	(superkingdom):	1	Proteobacteria	(phylum):	0.53	Betaproteobacteria	(class):	0.53	Burkholderiales	(order):	0.53
17	108585	5.54566	HC7	T24			69/77				Bacteria	(superkingdom):	0.97
17	125189	2.1209	HC7	T20			123/131				Bacteria	(superkingdom):	0.97	Terrabacteria	group	(clade):	0.81	Actinobacteria	(phylum):	0.77
180	19858	2.87177	HC7	T20			8/12				Bacteria	(superkingdom):	1	FCB	group	(clade):	0.52	Bacteroidetes/Chlorobi	group	(clade):	0.52	Bacteroidetes	(phylum):	0.52
18	100070	4.79885	HC7	T24			70/74				Bacteria	(superkingdom):	0.96
18	118031	2.09414	HC7	T20			107/109				Bacteria	(superkingdom):	1	Terrabacteria	group	(clade):	0.88	Actinobacteria	(phylum):	0.85
192	19186	1.84008	HC7	T20			19/20				Bacteria	(superkingdom):	1	Proteobacteria	(phylum):	0.57
193	16477	0.79633	HC7	T24			15/16				Bacteria	(superkingdom):	1	Proteobacteria	(phylum):	0.59
195	19011	1.91924	HC7	T20			11/12				Bacteria	(superkingdom):	0.9
196	16341	3.60923	HC7	T24			13/15				Bacteria	(superkingdom):	0.9	Proteobacteria	(phylum):	0.81
198	18943	1.52689	HC7	T20			21/22				Bacteria	(superkingdom):	1	Terrabacteria	group	(clade):	0.77	Actinobacteria	(phylum):	0.56	Actinobacteria	(class):	0.56
199	16182	0.706073	HC7	T24			16/21				Bacteria	(superkingdom):	0.96	Proteobacteria	(phylum):	0.96	Betaproteobacteria	(class):	0.94	Burkholderiales	(order):	0.9	Burkholderiales	genera	incertae	sedis	(no	rank):	0.67	Methylibium	(genus):	0.67	unclassified	Methylibium	(no	rank):	0.67	Methylibium	sp.	(species):	0.67
19	110063	1.91757	HC7	T20			102/106				Bacteria	(superkingdom):	0.99	Terrabacteria	group	(clade):	0.95	Actinobacteria	(phylum):	0.95
19	97123	6.11813	HC7	T24			51/55				Bacteria	(superkingdom):	0.9
1	14301	0.985325	HC7	T2			17/21				Bacteria	(superkingdom):	1	Proteobacteria	(phylum):	0.96	Gammaproteobacteria	(class):	0.96	Xanthomonadales	(order):	0.96	Xanthomonadaceae	(family):	0.96	Stenotrophomonas	(genus):	0.95	unclassified	Stenotrophomonas	(no	rank):	0.53
1	304195	1.92362	HC7	T20			221/247				Bacteria	(superkingdom):	0.92
1	695056	4.88002	HC7	T24			492/550				Bacteria	(superkingdom):	0.92
202	16056	4.24057	HC7	T24			5/5				Bacteria	(superkingdom):	1
206	15962	2.9755	HC7	T24			10/11				Bacteria	(superkingdom):	0.82
207	18316	2.19022	HC7	T20			15/15				Bacteria	(superkingdom):	1	Terrabacteria	group	(clade):	0.87	Actinobacteria	(phylum):	0.87
209	15818	1.18603	HC7	T24			14/14				Bacteria	(superkingdom):	0.91	Proteobacteria	(phylum):	0.77	Betaproteobacteria	(class):	0.58	Burkholderiales	(order):	0.58
20	107388	2.73004	HC7	T20			75/88				Bacteria	(superkingdom):	0.99
20	83477	5.15384	HC7	T24			65/68				Bacteria	(superkingdom):	0.87
210	18269	2.25615	HC7	T20			19/20				Bacteria	(superkingdom):	1	Terrabacteria	group	(clade):	0.87	Actinobacteria	(phylum):	0.87
211	15749	0.683459	HC7	T24			15/15				Bacteria	(superkingdom):	1	Proteobacteria	(phylum):	0.95	Betaproteobacteria	(class):	0.95	Burkholderiales	(order):	0.95	Comamonadaceae	(family):	0.95	Pelomonas	(genus):	0.91	unclassified	Pelomonas	(no	rank):	0.91	Pelomonas	sp.	KK5	(species):	0.91
218	15401	4.33691	HC7	T24			6/8				Bacteria	(superkingdom):	1	Proteobacteria	(phylum):	1
219	15382	5.23147	HC7	T24			9/11				Bacteria	(superkingdom):	1	FCB	group	(clade):	0.6	Bacteroidetes/Chlorobi	group	(clade):	0.6
21	107214	2.33473	HC7	T20			82/85				Bacteria	(superkingdom):	0.99	Terrabacteria	group	(clade):	0.88	Actinobacteria	(phylum):	0.87
21	82599	5.5514	HC7	T24			52/64				Bacteria	(superkingdom):	0.94
224	17644	2.18228	HC7	T20			7/8				Bacteria	(superkingdom):	1	Proteobacteria	(phylum):	0.92
22	107144	2.45231	HC7	T20			64/73				Bacteria	(superkingdom):	0.95
22	77012	5.54029	HC7	T24			41/50				Bacteria	(superkingdom):	1
233	17252	11.6666	HC7	T20			17/17				Bacteria	(superkingdom):	1	FCB	group	(clade):	1	Bacteroidetes/Chlorobi	group	(clade):	1	Bacteroidetes	(phylum):	1	Cytophagia	(class):	1	Cytophagales	(order):	1	Cytophagaceae	(family):	1	Sporocytophaga	(genus):	1
234	14976	1.61284	HC7	T24			12/13				Bacteria	(superkingdom):	1	Proteobacteria	(phylum):	0.72	Betaproteobacteria	(class):	0.6
236	14939	0.895153	HC7	T24			12/18				Bacteria	(superkingdom):	0.97
237	14928	4.71901	HC7	T24			8/11				Bacteria	(superkingdom):	1
239	14901	1.00162	HC7	T24			14/14				Bacteria	(superkingdom):	0.93	Proteobacteria	(phylum):	0.72
23	74379	5.3236	HC7	T24			33/37				Bacteria	(superkingdom):	1
23	98981	2.26246	HC7	T20			53/62				Bacteria	(superkingdom):	0.99
243	14725	0.998493	HC7	T24			16/18				Bacteria	(superkingdom):	1	Proteobacteria	(phylum):	0.94	Betaproteobacteria	(class):	0.85	Burkholderiales	(order):	0.85
24	96450	2.43161	HC7	T20			80/86				Bacteria	(superkingdom):	1	Terrabacteria	group	(clade):	0.75	Actinobacteria	(phylum):	0.73
25	94327	2.19727	HC7	T20			86/92				Bacteria	(superkingdom):	0.99	Terrabacteria	group	(clade):	0.84	Actinobacteria	(phylum):	0.84
264	15675	0.768202	HC7	T20			10/33				Bacteria	(superkingdom):	1	Proteobacteria	(phylum):	0.76	Alphaproteobacteria	(class):	0.67	Rhodospirillales	(order):	0.5	Rhodospirillaceae	(family):	0.5
266	13944	3.23703	HC7	T24			7/9				Bacteria	(superkingdom):	1	Proteobacteria	(phylum):	0.83
268	13929	0.86857	HC7	T24			14/14				Bacteria	(superkingdom):	1	Proteobacteria	(phylum):	0.98	Betaproteobacteria	(class):	0.9
26	93993	2.5194	HC7	T20			63/73				Bacteria	(superkingdom):	0.93
276	13631	6.76666	HC7	T24			15/17				Bacteria	(superkingdom):	0.95	FCB	group	(clade):	0.66	Bacteroidetes/Chlorobi	group	(clade):	0.66
279	13541	1.10295	HC7	T24			13/15				Bacteria	(superkingdom):	1	Proteobacteria	(phylum):	0.88
27	57547	5.06101	HC7	T24			42/46				Bacteria	(superkingdom):	0.98
27	90514	2.32631	HC7	T20			46/55				Bacteria	(superkingdom):	0.96
283	13332	2.97516	HC7	T24			9/12				Bacteria	(superkingdom):	1	Proteobacteria	(phylum):	0.88	Betaproteobacteria	(class):	0.88	Neisseriales	(order):	0.88
284	13301	0.798239	HC7	T24			16/18				Bacteria	(superkingdom):	1	Proteobacteria	(phylum):	0.79	Betaproteobacteria	(class):	0.65	Burkholderiales	(order):	0.63
28	57483	6.87464	HC7	T24			30/40				Bacteria	(superkingdom):	0.91
28	89400	1.98041	HC7	T20			62/69				Bacteria	(superkingdom):	0.97	FCB	group	(clade):	0.52
290	13206	3.35163	HC7	T24			10/10				Bacteria	(superkingdom):	0.93	Proteobacteria	(phylum):	0.73
292	13181	9.85943	HC7	T24			2/2				Bacteria	(superkingdom):	1
295	14739	1.84862	HC7	T20			8/9				Bacteria	(superkingdom):	0.8
29	88132	2.35689	HC7	T20			61/68				Bacteria	(superkingdom):	0.95
2	285738	2.303	HC7	T20			161/185				Bacteria	(superkingdom):	0.95
2	509973	5.65286	HC7	T24			308/358				Bacteria	(superkingdom):	0.96
306	12698	2.9615	HC7	T24			8/11				Bacteria	(superkingdom):	1
306	14066	2.48289	HC7	T20			12/13				Bacteria	(superkingdom):	1	Terrabacteria	group	(clade):	1	Actinobacteria	(phylum):	1
30	55972	3.82835	HC7	T24			35/38				Bacteria	(superkingdom):	0.79	FCB	group	(clade):	0.51	Bacteroidetes/Chlorobi	group	(clade):	0.51
30	87498	2.13495	HC7	T20			78/84				Bacteria	(superkingdom):	0.97	Terrabacteria	group	(clade):	0.83	Actinobacteria	(phylum):	0.81	Actinobacteria	(class):	0.58
311	12555	0.594545	HC7	T24			9/9				Bacteria	(superkingdom):	1	Proteobacteria	(phylum):	0.88	Betaproteobacteria	(class):	0.69	Burkholderiales	(order):	0.69
313	12537	2.61571	HC7	T24			12/14				Bacteria	(superkingdom):	1	Proteobacteria	(phylum):	0.78	Betaproteobacteria	(class):	0.77	Neisseriales	(order):	0.77
313	13775	0.840709	HC7	T20			11/18				Bacteria	(superkingdom):	0.73	Proteobacteria	(phylum):	0.66	Alphaproteobacteria	(class):	0.61
317	12429	3.24581	HC7	T24			4/5				Bacteria	(superkingdom):	0.64
317	13692	2.60206	HC7	T20			15/16				Bacteria	(superkingdom):	0.95	FCB	group	(clade):	0.66	Bacteroidetes/Chlorobi	group	(clade):	0.66
31	83225	2.1668	HC7	T20			65/68				Bacteria	(superkingdom):	0.87
322	12280	0.739324	HC7	T24			9/11				Bacteria	(superkingdom):	1	Proteobacteria	(phylum):	1	Betaproteobacteria	(class):	1	Burkholderiales	(order):	1
325	12221	2.9231	HC7	T24			11/13				Bacteria	(superkingdom):	0.94	Proteobacteria	(phylum):	0.82
32	52049	12.5364	HC7	T24			25/70				Bacteria	(superkingdom):	0.88
32	82936	2.34537	HC7	T20			52/64				Bacteria	(superkingdom):	0.93
330	12154	2.64812	HC7	T24			12/13				Bacteria	(superkingdom):	0.89	Proteobacteria	(phylum):	0.89
336	11951	0.604618	HC7	T24			8/14				Bacteria	(superkingdom):	1	Proteobacteria	(phylum):	1	Betaproteobacteria	(class):	1	Burkholderiales	(order):	0.97	Burkholderiales	genera	incertae	sedis	(no	rank):	0.54
33	79026	2.10766	HC7	T20			66/69				Bacteria	(superkingdom):	1	Terrabacteria	group	(clade):	0.75	Actinobacteria	(phylum):	0.71
340	11858	4.11747	HC7	T24			10/11				Bacteria	(superkingdom):	1	Proteobacteria	(phylum):	0.82
348	11751	0.559618	HC7	T24			7/11				Bacteria	(superkingdom):	1	Proteobacteria	(phylum):	1	Betaproteobacteria	(class):	1	Burkholderiales	(order):	0.68
34	77316	1.8315	HC7	T20			49/58				Bacteria	(superkingdom):	0.88
350	12721	1.90646	HC7	T20			10/13				Bacteria	(superkingdom):	1	Proteobacteria	(phylum):	0.98	Betaproteobacteria	(class):	0.67	Neisseriales	(order):	0.67
354	12561	1.56627	HC7	T20			11/14				Bacteria	(superkingdom):	0.94
359	12479	1.59051	HC7	T20			12/13				Bacteria	(superkingdom):	0.89	Proteobacteria	(phylum):	0.84
35	77086	1.96857	HC7	T20			54/60				Bacteria	(superkingdom):	0.9
360	12466	1.94927	HC7	T20			8/10				Bacteria	(superkingdom):	1
363	12362	2.09563	HC7	T20			14/15				Bacteria	(superkingdom):	0.87	Proteobacteria	(phylum):	0.87
364	12298	2.00501	HC7	T20			14/15				Bacteria	(superkingdom):	1	Terrabacteria	group	(clade):	0.61	Actinobacteria	(phylum):	0.61
368	12154	2.58726	HC7	T20			4/4
371	12106	1.87269	HC7	T20			13/14				Bacteria	(superkingdom):	0.92	Proteobacteria	(phylum):	0.89
373	11187	0.663472	HC7	T24			10/12				Bacteria	(superkingdom):	1	Proteobacteria	(phylum):	1	Betaproteobacteria	(class):	1
37	76081	2.02731	HC7	T20			54/57				Bacteria	(superkingdom):	0.94
38	71914	1.95804	HC7	T20			60/64				Bacteria	(superkingdom):	1	Terrabacteria	group	(clade):	0.88	Actinobacteria	(phylum):	0.88
394	10919	1.53011	HC7	T24			9/18				Bacteria	(superkingdom):	1	Proteobacteria	(phylum):	0.83	Betaproteobacteria	(class):	0.72
395	10908	2.98414	HC7	T24			7/7				Bacteria	(superkingdom):	1	Proteobacteria	(phylum):	0.98	Betaproteobacteria	(class):	0.84	Neisseriales	(order):	0.73
399	10861	0.862866	HC7	T24			12/16				Bacteria	(superkingdom):	0.89	Proteobacteria	(phylum):	0.89	Betaproteobacteria	(class):	0.66	Burkholderiales	(order):	0.5
39	71856	1.91163	HC7	T20			68/72				Bacteria	(superkingdom):	0.98	Terrabacteria	group	(clade):	0.89	Actinobacteria	(phylum):	0.83
3	262605	2.59317	HC7	T20			204/221				Bacteria	(superkingdom):	0.92
3	351098	5.81026	HC7	T24			218/249				Bacteria	(superkingdom):	0.95
401	10836	3.19096	HC7	T24			7/14				Bacteria	(superkingdom):	1	Proteobacteria	(phylum):	0.63	Betaproteobacteria	(class):	0.63	Neisseriales	(order):	0.63
402	10803	2.52407	HC7	T24			5/5				Bacteria	(superkingdom):	1	Proteobacteria	(phylum):	1
406	10725	0.854123	HC7	T24			10/11				Bacteria	(superkingdom):	1	Proteobacteria	(phylum):	0.86
40	71731	2.64562	HC7	T20			48/53				Bacteria	(superkingdom):	0.95
411	11320	2.15322	HC7	T20			7/9				Bacteria	(superkingdom):	1	Proteobacteria	(phylum):	0.96	Betaproteobacteria	(class):	0.96	Neisseriales	(order):	0.96
41	69841	2.47267	HC7	T20			57/58				Bacteria	(superkingdom):	1	Terrabacteria	group	(clade):	0.99	Actinobacteria	(phylum):	0.97	Actinobacteria	(class):	0.78
421	10426	1.32139	HC7	T24			11/13				Bacteria	(superkingdom):	1	Proteobacteria	(phylum):	0.94	Betaproteobacteria	(class):	0.89	Burkholderiales	(order):	0.61
423	10384	6.93916	HC7	T24			7/10				Bacteria	(superkingdom):	1	FCB	group	(clade):	0.73	Bacteroidetes/Chlorobi	group	(clade):	0.73	Bacteroidetes	(phylum):	0.73
42	42606	5.87575	HC7	T24			19/22				Bacteria	(superkingdom):	0.82	FCB	group	(clade):	0.65	Bacteroidetes/Chlorobi	group	(clade):	0.65
42	68953	2.43029	HC7	T20			50/59				Bacteria	(superkingdom):	0.98	FCB	group	(clade):	0.55	Bacteroidetes/Chlorobi	group	(clade):	0.54
438	10939	2.0209	HC7	T20			10/12				Bacteria	(superkingdom):	0.97	Proteobacteria	(phylum):	0.97
43	68710	1.85836	HC7	T20			57/63				Bacteria	(superkingdom):	0.97
446	10055	1.34156	HC7	T24			4/7				Bacteria	(superkingdom):	1	Proteobacteria	(phylum):	1	Betaproteobacteria	(class):	1	Burkholderiales	(order):	1	Burkholderiales	genera	incertae	sedis	(no	rank):	0.88	Mitsuaria	(genus):	0.75	unclassified	Mitsuaria	(no	rank):	0.75	Mitsuaria	sp.	WAJ17	(species):	0.75
448	10832	1.78991	HC7	T20			7/15				Bacteria	(superkingdom):	1	Proteobacteria	(phylum):	0.61	Betaproteobacteria	(class):	0.61	Neisseriales	(order):	0.61
44	65374	2.57978	HC7	T20			23/28				Bacteria	(superkingdom):	1
453	10771	0.528749	HC7	T20			4/5				Bacteria	(superkingdom):	1	Proteobacteria	(phylum):	1	Alphaproteobacteria	(class):	0.86
455	10747	2.03041	HC7	T20			12/12				Bacteria	(superkingdom):	1	Terrabacteria	group	(clade):	1	Actinobacteria	(phylum):	1
45	65178	2.2025	HC7	T20			32/36				Bacteria	(superkingdom):	1
46	64908	2.04031	HC7	T20			57/61				Bacteria	(superkingdom):	1	Terrabacteria	group	(clade):	0.81	Actinobacteria	(phylum):	0.81
479	10396	2.68011	HC7	T20			3/4				Bacteria	(superkingdom):	1	Proteobacteria	(phylum):	1
47	63698	1.80755	HC7	T20			44/47				Bacteria	(superkingdom):	1	FCB	group	(clade):	0.59	Bacteroidetes/Chlorobi	group	(clade):	0.58
48	60585	1.94844	HC7	T20			41/44				Bacteria	(superkingdom):	0.96	FCB	group	(clade):	0.55	Bacteroidetes/Chlorobi	group	(clade):	0.55
493	10266	2.2948	HC7	T20			2/2				Bacteria	(superkingdom):	1	Proteobacteria	(phylum):	1	Gammaproteobacteria	(class):	0.9
49	58046	2.20746	HC7	T20			46/51				Bacteria	(superkingdom):	1	Terrabacteria	group	(clade):	0.94	Actinobacteria	(phylum):	0.94
4	216741	2.7416	HC7	T20			115/133				Bacteria	(superkingdom):	0.96
4	344766	5.73065	HC7	T24			239/276				Bacteria	(superkingdom):	0.94
509	10087	2.3007	HC7	T20			6/6				Bacteria	(superkingdom):	1	Proteobacteria	(phylum):	1	Betaproteobacteria	(class):	0.93	Neisseriales	(order):	0.81	Neisseriaceae	(family):	0.52	unclassified	Neisseriaceae	(no	rank):	0.52	Neisseriaceae	bacterium	DSM	100970	(species):	0.52
50	56765	2.65949	HC7	T20			29/39				Bacteria	(superkingdom):	0.9
511	10053	0.75952	HC7	T20			10/18				Bacteria	(superkingdom):	1	Proteobacteria	(phylum):	1	Alphaproteobacteria	(class):	0.93	Rhodospirillales	(order):	0.89	Rhodospirillaceae	(family):	0.85	Azospirillum	(genus):	0.85
51	56510	2.10697	HC7	T20			47/56				Bacteria	(superkingdom):	0.97	Terrabacteria	group	(clade):	0.94	Actinobacteria	(phylum):	0.94
52	55466	2.18605	HC7	T20			39/42				Bacteria	(superkingdom):	0.86
54	52049	20.5086	HC7	T20			25/70				Bacteria	(superkingdom):	0.88
56	50099	2.39972	HC7	T20			28/29				Bacteria	(superkingdom):	0.93
57	49657	2.11647	HC7	T20			45/45				Bacteria	(superkingdom):	0.99	Terrabacteria	group	(clade):	0.92	Actinobacteria	(phylum):	0.92
58	34476	5.62593	HC7	T24			16/24				Bacteria	(superkingdom):	1
58	48461	2.46135	HC7	T20			32/36				Bacteria	(superkingdom):	0.93
59	47861	2.41555	HC7	T20			21/34				Bacteria	(superkingdom):	0.94	FCB	group	(clade):	0.51	Bacteroidetes/Chlorobi	group	(clade):	0.51
5	213229	2.24443	HC7	T20			126/150				Bacteria	(superkingdom):	0.97
5	331476	5.77721	HC7	T24			253/279				Bacteria	(superkingdom):	0.93
60	45903	2.43282	HC7	T20			32/34				Bacteria	(superkingdom):	1	Terrabacteria	group	(clade):	0.97	Actinobacteria	(phylum):	0.97
62	44521	1.93911	HC7	T20			37/40				Bacteria	(superkingdom):	0.9
63	43588	2.01051	HC7	T20			36/39				Bacteria	(superkingdom):	0.98	FCB	group	(clade):	0.55	Bacteroidetes/Chlorobi	group	(clade):	0.55
65	42000	1.93796	HC7	T20			28/30				Bacteria	(superkingdom):	0.94
66	41270	1.94062	HC7	T20			32/37				Bacteria	(superkingdom):	0.96	Terrabacteria	group	(clade):	0.83	Actinobacteria	(phylum):	0.83
67	41084	1.87016	HC7	T20			40/41				Bacteria	(superkingdom):	1	Terrabacteria	group	(clade):	0.8	Actinobacteria	(phylum):	0.77
69	40408	2.06316	HC7	T20			25/25				Bacteria	(superkingdom):	0.96
6	197482	2.36305	HC7	T20			107/131				Bacteria	(superkingdom):	0.95
6	327651	5.78672	HC7	T24			203/231				Bacteria	(superkingdom):	0.91
70	40115	1.95736	HC7	T20			36/38				Bacteria	(superkingdom):	0.91
72	39441	1.98995	HC7	T20			30/32				Bacteria	(superkingdom):	0.96
75	29088	1.17506	HC7	T24			28/30				Bacteria	(superkingdom):	0.99	Proteobacteria	(phylum):	0.99
76	38418	1.97052	HC7	T20			37/41				Bacteria	(superkingdom):	0.91	Terrabacteria	group	(clade):	0.75	Actinobacteria	(phylum):	0.75
78	28621	7.21204	HC7	T24			15/23				Bacteria	(superkingdom):	1
78	37384	2.20691	HC7	T20			35/39				Bacteria	(superkingdom):	1	Terrabacteria	group	(clade):	0.96	Actinobacteria	(phylum):	0.94
79	36588	2.04276	HC7	T20			38/40				Bacteria	(superkingdom):	1	Terrabacteria	group	(clade):	0.93	Actinobacteria	(phylum):	0.93
7	178413	2.54676	HC7	T20			132/154				Bacteria	(superkingdom):	0.95
7	278438	5.24933	HC7	T24			161/188				Bacteria	(superkingdom):	0.92
80	36145	2.19182	HC7	T20			28/29				Bacteria	(superkingdom):	1	Terrabacteria	group	(clade):	0.87	Actinobacteria	(phylum):	0.85
87	33799	2.87874	HC7	T20			10/14				Bacteria	(superkingdom):	1
89	33091	2.13794	HC7	T20			36/39				Bacteria	(superkingdom):	1	Terrabacteria	group	(clade):	0.99	Actinobacteria	(phylum):	0.98
8	178055	2.15227	HC7	T20			108/125				Bacteria	(superkingdom):	0.96
8	231277	5.64031	HC7	T24			130/149				Bacteria	(superkingdom):	0.91
93	24952	3.44665	HC7	T24			20/21				Bacteria	(superkingdom):	1	Proteobacteria	(phylum):	0.55
94	23895	3.31618	HC7	T24			17/26				Bacteria	(superkingdom):	0.94	Proteobacteria	(phylum):	0.5
98	31188	2.34619	HC7	T20			29/31				Bacteria	(superkingdom):	1	Terrabacteria	group	(clade):	0.71	Actinobacteria	(phylum):	0.71
9	177811	2.27039	HC7	T20			99/115				Bacteria	(superkingdom):	0.91
9	197344	6.55958	HC7	T24			100/116				Bacteria	(superkingdom):	0.95
102	30113	3.01891	HC7	T20			14/16				Bacteria	(superkingdom):	0.95	FCB	group	(clade):	0.79	Bacteroidetes/Chlorobi	group	(clade):	0.79	Bacteroidetes	(phylum):	0.59
104	29032	2.44778	HC7	T20			19/21				Bacteria	(superkingdom):	1	Proteobacteria	(phylum):	0.77
109	28361	2.06765	HC7	T20			27/27				Bacteria	(superkingdom):	1	Terrabacteria	group	(clade):	0.97	Actinobacteria	(phylum):	0.97
10	158052	2.39642	HC7	T20			111/125				Bacteria	(superkingdom):	0.9
11	144325	2.63746	HC7	T20			71/84				Bacteria	(superkingdom):	0.87
122	25639	1.76462	HC7	T20			18/27				Bacteria	(superkingdom):	0.95
124	25635	2.14611	HC7	T20			22/24				Bacteria	(superkingdom):	0.83	Terrabacteria	group	(clade):	0.77	Actinobacteria	(phylum):	0.69
126	25274	1.16718	HC7	T20			17/21
12	140686	2.00518	HC7	T20			72/85				Bacteria	(superkingdom):	0.96	FCB	group	(clade):	0.52	Bacteroidetes/Chlorobi	group	(clade):	0.52
131	24692	2.19788	HC7	T20			18/20				Bacteria	(superkingdom):	1	Proteobacteria	(phylum):	0.54
132	24461	2.55831	HC7	T20			14/16				Bacteria	(superkingdom):	0.77	FCB	group	(clade):	0.66	Bacteroidetes/Chlorobi	group	(clade):	0.66
138	23976	2.28404	HC7	T20			23/23				Bacteria	(superkingdom):	1	Terrabacteria	group	(clade):	0.59	Actinobacteria	(phylum):	0.53
13	139330	2.00868	HC7	T20			94/103				Bacteria	(superkingdom):	0.91
143	23330	2.85696	HC7	T20			12/20				Bacteria	(superkingdom):	1
148	23170	1.8794	HC7	T20			20/21				Bacteria	(superkingdom):	0.84	Terrabacteria	group	(clade):	0.7	Actinobacteria	(phylum):	0.68	Actinobacteria	(class):	0.55
14	129421	2.71642	HC7	T20			92/96				Bacteria	(superkingdom):	0.98
15	125323	2.23363	HC7	T20			120/125				Bacteria	(superkingdom):	0.99	Terrabacteria	group	(clade):	0.89	Actinobacteria	(phylum):	0.86
161	21226	1.72397	HC7	T20			11/16				Bacteria	(superkingdom):	1
163	21023	1.97866	HC7	T20			9/11				Bacteria	(superkingdom):	0.78
169	20539	2.03238	HC7	T20			20/23				Bacteria	(superkingdom):	1	Terrabacteria	group	(clade):	0.94	Actinobacteria	(phylum):	0.94
16	125319	1.93445	HC7	T20			87/100				Bacteria	(superkingdom):	0.95
17	125189	2.1209	HC7	T20			123/131				Bacteria	(superkingdom):	0.97	Terrabacteria	group	(clade):	0.81	Actinobacteria	(phylum):	0.77
180	19858	2.87177	HC7	T20			8/12				Bacteria	(superkingdom):	1	FCB	group	(clade):	0.52	Bacteroidetes/Chlorobi	group	(clade):	0.52	Bacteroidetes	(phylum):	0.52
18	118031	2.09414	HC7	T20			107/109				Bacteria	(superkingdom):	1	Terrabacteria	group	(clade):	0.88	Actinobacteria	(phylum):	0.85
192	19186	1.84008	HC7	T20			19/20				Bacteria	(superkingdom):	1	Proteobacteria	(phylum):	0.57
195	19011	1.91924	HC7	T20			11/12				Bacteria	(superkingdom):	0.9
198	18943	1.52689	HC7	T20			21/22				Bacteria	(superkingdom):	1	Terrabacteria	group	(clade):	0.77	Actinobacteria	(phylum):	0.56	Actinobacteria	(class):	0.56
19	110063	1.91757	HC7	T20			102/106				Bacteria	(superkingdom):	0.99	Terrabacteria	group	(clade):	0.95	Actinobacteria	(phylum):	0.95
1	304195	1.92362	HC7	T20			221/247				Bacteria	(superkingdom):	0.92
207	18316	2.19022	HC7	T20			15/15				Bacteria	(superkingdom):	1	Terrabacteria	group	(clade):	0.87	Actinobacteria	(phylum):	0.87
20	107388	2.73004	HC7	T20			75/88				Bacteria	(superkingdom):	0.99
210	18269	2.25615	HC7	T20			19/20				Bacteria	(superkingdom):	1	Terrabacteria	group	(clade):	0.87	Actinobacteria	(phylum):	0.87
21	107214	2.33473	HC7	T20			82/85				Bacteria	(superkingdom):	0.99	Terrabacteria	group	(clade):	0.88	Actinobacteria	(phylum):	0.87
224	17644	2.18228	HC7	T20			7/8				Bacteria	(superkingdom):	1	Proteobacteria	(phylum):	0.92
22	107144	2.45231	HC7	T20			64/73				Bacteria	(superkingdom):	0.95
233	17252	11.6666	HC7	T20			17/17				Bacteria	(superkingdom):	1	FCB	group	(clade):	1	Bacteroidetes/Chlorobi	group	(clade):	1	Bacteroidetes	(phylum):	1	Cytophagia	(class):	1	Cytophagales	(order):	1	Cytophagaceae	(family):	1	Sporocytophaga	(genus):	1
23	98981	2.26246	HC7	T20			53/62				Bacteria	(superkingdom):	0.99
24	96450	2.43161	HC7	T20			80/86				Bacteria	(superkingdom):	1	Terrabacteria	group	(clade):	0.75	Actinobacteria	(phylum):	0.73
[truncated: 1,250 more rows]

## Sheet: MGE tool summary
	VIBRANT	SEEKER	CheckV	Virsorter2	Plasclass	PLASFLOW	ISEscan	ICEberg	Integronfinder							No_tool_hit
Xenotypic	79	195	149	120	403	200	180	8	12							1.215
Control_1	41	120	94	38	427	162	86	8	11
Control_2	32	129	94	38	424	186	101	6	7
Control_3	31	116	84	39	453	190	126	9	12
Control_4	36	115	97	35	442	200	102	6	14
CrawfordHowell test p-value	0.003242686	0.001834671	0.002954614	0.00002846394	0.113576	0.4528681	0.02586214	0.6850376	0.7811171
Corrected p-value	0.0291842	0.016512	0.0265915	0.000256175	1.02218	4.07581	0.232759	6.16534	7.03005
P-value < 0.05	*	*	*	*	NS	NS	*	NS	NS
Corrected p-value < 0.05	*	*	*	*	NS	NS	NS	NS	NS

## Sheet: Cocktail_DNA_extraction
Samples	Concentration in ng/mL	total volume in µl	used Kit	extraction Date
t3-N1-0µg	-	50	NorgenPhage DNA Isolation Kit	2021-12-02
t3-C1-0µg	0.122	50	NorgenPhage DNA Isolation Kit	2021-12-02
t3-C1-1µg	0.574	50	NorgenPhage DNA Isolation Kit	2021-12-02
t3-C1-7µg	-	50	NorgenPhage DNA Isolation Kit	2021-12-02
t3-C2-0µg	0.436	50	NorgenPhage DNA Isolation Kit	2021-12-02
t3-C2-1µg	0.23	50	NorgenPhage DNA Isolation Kit	2021-12-02
t3-C2-7µg	0.218	50	NorgenPhage DNA Isolation Kit	2021-12-02
t3-C3-0µg	-	50	NorgenPhage DNA Isolation Kit	2021-12-02
t3-C3-1µg	-	50	NorgenPhage DNA Isolation Kit	2021-12-02
t3-C3-7µg	-	50	NorgenPhage DNA Isolation Kit	2021-12-02
fresh_Phage_juice	0.806	50	Qiaprep Spin Miniprep Kit	2022-03-09
frozen_phage_juice	0.802	50	Qiaprep Spin Miniprep Kit	2022-03-09
AC_House_Ultracentrifuge	2.86	100	Qiaprep Spin Miniprep Kit	2022-03-22
AC_Sheep_Ultracentrifuge	1.02	200	Qiaprep Spin Miniprep Kit	2022-03-22
A-AC_House_media	1.3	50	NorgenPhage DNA Isolation Kit	2022-05-02
B-AC_Sheep_media_02.05	0.873	50	NorgenPhage DNA Isolation Kit	2022-05-02
C-PR-Comp_media_02.05	0.216	50	NorgenPhage DNA Isolation Kit	2022-05-02
D_AC_House_media_11.04	0.176	50	NorgenPhage DNA Isolation Kit	2022-04-11
E_AC_sheep_media_11.04	0.184	50	NorgenPhage DNA Isolation Kit	2022-04-11
AP_AC_house_house_p_02.05	1.41	50	NorgenPhage DNA Isolation Kit	2022-05-02
BP_AC_sheep_p_02.05	1.01	50	NorgenPhage DNA Isolation Kit	2022-05-02
CP_PR_Comp_p_02.05	0.19	50	NorgenPhage DNA Isolation Kit	2022-05-02
A-AC_House_media	0.494	50	Qiaprep Spin Miniprep Kit	2022-05-02
B-AC_Sheep_media_02.05	0.458	50	Qiaprep Spin Miniprep Kit	2022-05-02
C-PR-Comp_media_02.05	1.98	50	Qiaprep Spin Miniprep Kit	2022-05-02
D_AC_House_media_11.04	0.17	50	Qiaprep Spin Miniprep Kit	2022-04-11
E_AC_sheep_media_11.04	0.156	50	Qiaprep Spin Miniprep Kit	2022-04-11
AP_AC_house_house_p_02.05	0.84	50	Qiaprep Spin Miniprep Kit	2022-05-02
BP_AC_sheep_p_02.05	0.286	50	Qiaprep Spin Miniprep Kit	2022-05-02
CP_PR_Comp_p_02.05	0.114	50	Qiaprep Spin Miniprep Kit	2022-05-02
Average concentration	0.677

## Sheet: MAGs
sample	MAG	completion	contamination	superkingdom	phylum	class	order	family	genus	species			remarks	classification	cellulose_degrader_score	cellulose_scavanger_score	nitrogen_fixer_I_score	nitrogen_fixer_II_score	nitrate_reducer_score	nitrite_reducer_score
HC1	1	72.8372	1.97983	Bacteria	Proteobacteria	Betaproteobacteria	Burkholderiales	Alcaligenaceae	Achromobacter	Achromobacter veterisilvae					0	0	0.0145	0	0.8077	0.1176
HC1	2	28.8715	0	Bacteria	Proteobacteria	Betaproteobacteria	Burkholderiales	Comamonadaceae	Acidovorax	Acidovorax sp. SCN 68-22					0	0	0.0273	0	0.8077	0.0824
HC1	3	28.3542	18.9342	Bacteria	Bacteroidetes	Chitinophagia	Chitinophagales	Chitinophagaceae	Terrimonas	Terrimonas sp. YJ03					0.046	1	0.0145	0	0.1923	0.1392
HC1	4	93.5429	1.64141	Bacteria	Proteobacteria	Alphaproteobacteria	Rhizobiales	Hyphomicrobiaceae	Pelagibacterium	Pelagibacterium sp. SCN 64-44					0.023	0	0.0255	0	0.2692	0.1
HC1	5	98.0296	0.492611	Bacteria	Proteobacteria	Gammaproteobacteria	Pseudomonadales	Pseudomonadaceae	Pseudomonas	not classified					0	0	0.0618	0	0.6923	0.1137
HC1	6	25.2995	11.4486	Bacteria	Verrucomicrobia	Opitutae	Opitutales	Opitutaceae	not classified	not classified					0.2184	1	0.0291	0	0.2692	0.0667
HC1	7	0	0	Bacteria	Proteobacteria	Gammaproteobacteria	Xanthomonadales	Rhodanobacteraceae	Rhodanobacter	not classified					0.023	0	0	0	0	0.0667
HC1	8	99.5726	0.641026	Bacteria	Proteobacteria	Betaproteobacteria	Burkholderiales	Alcaligenaceae	Castellaniella	not classified					0	0	0	0	0.0385	0.0706
HC1	9	0	0	Bacteria	Bacteroidetes	Sphingobacteriia	Sphingobacteriales	Sphingobacteriaceae	not classified	not classified					0	0	0.0145	0	0	0.0686
HC1	10	4.16667	0	Bacteria	Proteobacteria	Gammaproteobacteria	Pseudomonadales	Pseudomonadaceae	Pseudomonas	not classified					0	0	0.0091	0	0	0.002
HC1	11	10.9718	0	Bacteria	Proteobacteria	Gammaproteobacteria	Pseudomonadales	Pseudomonadaceae	Pseudomonas	not classified					0.046	0	0.0691	1	0.6154	0.1059
HC1	12	88.336	0.7109	Bacteria	Proteobacteria	not classified	not classified	not classified	not classified	not classified					0	0	0.0564	0	0	0
HC1	13	87.4577	2.08457	Bacteria	Proteobacteria	Betaproteobacteria	Nitrosomonadales	Nitrosomonadaceae	Nitrosomonas	Nitrosomonas europaea					0	0	0.0145	0	0.1538	0.1412
HC1	14	98.5575	1.32132	Bacteria	Proteobacteria	Alphaproteobacteria	Rhizobiales	not classified	not classified	not classified					0	0	0.0255	0	0.3462	0.0529
HC1	15	77.5862	0.862069	Bacteria	Proteobacteria	Alphaproteobacteria	Rhizobiales	Rhodobiaceae	Parvibaculum	Parvibaculum sp. HXT-9					0	0	0.0109	0	0.1538	0.0078
HC1	16	5.96952	0.932401	Bacteria	Proteobacteria	Gammaproteobacteria	Nevskiales	Sinobacteraceae	not classified	not classified					0	0	0.0327	0	0.1154	0.1098
HC1	17	81.5483	2.78005	Bacteria	Proteobacteria	Gammaproteobacteria	Xanthomonadales	Rhodanobacteraceae	Rhodanobacter	not classified					0.1494	0	0.0109	0	0.6154	0.0078
HC1	18	96.3992	1.77596	Bacteria	Actinobacteria	Actinobacteria	Micrococcales	Microbacteriaceae	Microbacterium	not classified					0	0	0.0127	0	0.1923	0
HC1	19	99.763	1.23904	Bacteria	Verrucomicrobia	Opitutae	Opitutales	Opitutaceae	Opitutus	Opitutus terrae					0.2184	1	0.0127	0	0.3462	0.0667
HC1	20	65.0997	0.854701	Bacteria	Proteobacteria	Alphaproteobacteria	Caulobacterales	Caulobacteraceae	Asticcacaulis	Asticcacaulis taihuensis					0.2069	0	0.0182	0	0.5385	0.0059
HC1	21	98.2448	0.682594	Eukaryota	Chlorophyta	Trebouxiophyceae	Chlorellales	Chlorellaceae	Auxenochlorella	Auxenochlorella protothecoides					0.1034	0	0.0455	0	0.1154	0.0039
HC1	22	94.3022	2.73478	Bacteria	Proteobacteria	Betaproteobacteria	Burkholderiales	Alcaligenaceae	Castellaniella	Castellaniella defragrans					0	0	0.0218	0	0.3462	0.1235
HC1	23	97.6077	0.478469	Bacteria	Proteobacteria	Alphaproteobacteria	Rhizobiales	Phyllobacteriaceae	Mesorhizobium	Mesorhizobium sp. Root552					0	0	0.0164	0	0.6923	0.1078
HC1	24	97.3041	2.05479	Bacteria	Candidatus Saccharibacteria	NA	NA	NA	NA	Candidatus Saccharibacteria bacterium 32-50-13					0.0115	0	0.0109	0	0	0.002
HC1	25	99.5074	0	Bacteria	Bacteroidetes	Flavobacteriia	Flavobacteriales	NA	NA	Flavobacteriales bacterium					0	0	0.0255	0	0.0385	0.1039
HC1	26	96.0044	1.44928	Bacteria	Bacteroidetes	not classified	not classified	not classified	not classified	not classified					0	0	0.0145	0	0.0385	0.0157
HC1	27	78.4156	1.44726	Bacteria	Proteobacteria	Betaproteobacteria	Burkholderiales	not classified	not classified	not classified					0	0	0.0309	0	0.1923	0.1529
HC1	28	100	0.537634	Bacteria	Proteobacteria	Gammaproteobacteria	Pseudomonadales	Pseudomonadaceae	Pseudomonas	not classified					0	0	0.0527	0	0.3462	0.0824
HC1	29	98.4848	1.32822	Bacteria	Proteobacteria	Betaproteobacteria	not classified	not classified	not classified	not classified					0	0	0.0164	0	0.5769	0.051
HC1	30	81.3727	0.778689	Bacteria	Proteobacteria	Betaproteobacteria	Burkholderiales	Comamonadaceae	not classified	not classified					0	0	0.0127	0	0.7308	0.0118
HC1	31	98.9328	0	Bacteria	Proteobacteria	Gammaproteobacteria	Xanthomonadales	Rhodanobacteraceae	Rhodanobacter	not classified					0	0	0.0018	0	0.0769	0.0725
HC1	32	0	0	Bacteria	Proteobacteria	Gammaproteobacteria	Xanthomonadales	Rhodanobacteraceae	Rhodanobacter	not classified					0	0	0	0	0	0.0529
HC1	33	40.6845	1.01626	Bacteria	Bacteroidetes	Cytophagia	Cytophagales	Cytophagaceae	Leadbetterella	Leadbetterella byssophila					0.3103	1	0.0164	0	0.0385	0.0706
HC1	34	6.89655	1.72414	Eukaryota	Ciliophora	Oligohymenophorea	not classified	not classified	not classified	not classified					0.0115	0	0.0018	0	0	0.002
HC1	35	10.3448	0	Bacteria	Proteobacteria	Alphaproteobacteria	Sphingomonadales	Sphingomonadaceae	Sphingomonas	Sphingomonas sp. ZLT-5					0	0	0.0145	0	0.1154	0.049
HC1	36	0	0	Bacteria	Bacteroidetes	not classified	not classified	not classified	not classified	not classified					0	0	0.0145	0	0.0385	0.0627
HC1	37	62.1508	2.37539	Bacteria	Proteobacteria	Betaproteobacteria	Burkholderiales	Comamonadaceae	not classified	not classified					0	0	0.0273	0	0.5385	0.0529
HC1	38	23.6854	0.673401	Bacteria	Proteobacteria	Gammaproteobacteria	Xanthomonadales	not classified	not classified	not classified					0	0	0.0273	0	0.2692	0.1647
HC1	39	98.5119	3.27381	Bacteria	Proteobacteria	Gammaproteobacteria	Pseudomonadales	Pseudomonadaceae	Pseudomonas	not classified					0	0	0.0545	0	0.6154	0.002
HC1	40	99.2991	6.54206	Bacteria	Bacteroidetes	not classified	not classified	not classified	not classified	not classified					0.046	1	0	0	0	0
HC1	41	0	0	Bacteria	Proteobacteria	Gammaproteobacteria	Xanthomonadales	Xanthomonadaceae	Stenotrophomonas	not classified					0.0115	0	0.0345	0	0.1538	0.0961
HC1	42	97.2906	0.755337	Bacteria	Proteobacteria	Gammaproteobacteria	Xanthomonadales	Rhodanobacteraceae	Rhodanobacter	not classified					0.023	0	0.0218	0	0.6154	0.1745
HC1	43	7.75862	0	Bacteria	Bacteroidetes	not classified	not classified	not classified	not classified	not classified					0	0	0.0109	0	0	0.0569
HC1	44	21.8966	0	Bacteria	Proteobacteria	Gammaproteobacteria	Cellvibrionales	Cellvibrionaceae	Cellvibrio	not classified					0.4253	1	0.0473	0	0.6923	0.0686
HC1	45	5.17241	0	Bacteria	Proteobacteria	Gammaproteobacteria	Xanthomonadales	Xanthomonadaceae	Stenotrophomonas	not classified					0.046	0	0	0	0	0.049
HC1	46	0	0	Bacteria	NA	NA	NA	NA	NA	candidate division TM6 bacterium RIFCSPHIGHO2_12_FULL_38_8					0	0	0.0218	0	0	0
HC1	47	97.8272	0.862069	Bacteria	NA	NA	NA	NA	NA	candidate division TM6 bacterium RIFCSPHIGHO2_12_FULL_38_8					0	0	0.0218	0	0	0
HC10	1	0	0	Bacteria	Proteobacteria	Gammaproteobacteria	Cellvibrionales	Cellvibrionaceae	NA	Cellvibrionaceae bacterium Bs12					0	0	0	0	0	0
HC10	2	11.9227	0	Bacteria	Proteobacteria	Alphaproteobacteria	Rhizobiales	not classified	not classified	not classified					0	0	0	0	0	0.002
HC10	3	94.8109	3.15544	Bacteria	Proteobacteria	Betaproteobacteria	Burkholderiales	not classified	not classified	not classified					0	0	0.0345	0	0.5769	0.1235
HC10	4	98.8365	0.3663	Bacteria	Fibrobacteres	not classified	not classified	not classified	not classified	not classified					0.3333	1	0.14	0	0.1154	0.0039
[truncated: 1,211 more rows]
